# Supplementary material for: Genealogy-Based Methods for Inference of Historical Recombination and Gene Flow and Their Application in Saccharomyces cerevisiae
Source: PLoS One. 2012 Nov 30;7(11):e46947. doi: 10.1371/journal.pone.0046947 (PMC3511476; doi:10.1371/journal.pone.0046947)
Supplement: Dataset S1 — Sample output of genealogical reconstructions using kwarg. An ancestral recombination graph is provided for each gene in the S. cerevisiae genome, in dot format [37]. See Figure 2 for an example. (TGZ) [file pone.0046947.s002.gz]

Archive with 6,192 entries (6,192 files):
- ARG_YAL001C_0.dot
- ARG_YAL002W_0.dot
- ARG_YAL003W_0.dot
- ARG_YAL004W_0.dot
- ARG_YAL005C_0.dot
- ARG_YAL007C_0.dot
- ARG_YAL008W_0.dot
- ARG_YAL009W_0.dot
- ARG_YAL010C_0.dot
- ARG_YAL011W_0.dot
- ARG_YAL012W_0.dot
- ARG_YAL013W_0.dot
- ARG_YAL014C_0.dot
- ARG_YAL015C_0.dot
- ARG_YAL016C-A_0.dot
- ARG_YAL016C-B_0.dot
- ARG_YAL016W_0.dot
- ARG_YAL017W_0.dot
- ARG_YAL018C_0.dot
- ARG_YAL019W-A_0.dot
- ARG_YAL019W_0.dot
- ARG_YAL020C_0.dot
- ARG_YAL021C_0.dot
- ARG_YAL022C_0.dot
- ARG_YAL023C_0.dot
- ARG_YAL024C_0.dot
- ARG_YAL025C_0.dot
- ARG_YAL026C-A_0.dot
- ARG_YAL026C_0.dot
- ARG_YAL027W_0.dot
- ARG_YAL028W_0.dot
- ARG_YAL029C_0.dot
- ARG_YAL030W_0.dot
- ARG_YAL031C_0.dot
- ARG_YAL031W-A_0.dot
- ARG_YAL032C_0.dot
- ARG_YAL033W_0.dot
- ARG_YAL034C-B_0.dot
- ARG_YAL034C_0.dot
- ARG_YAL034W-A_0.dot
- ARG_YAL035W_0.dot
- ARG_YAL036C_0.dot
- ARG_YAL037C-A_0.dot
- ARG_YAL037C-B_0.dot
- ARG_YAL037W_0.dot
- ARG_YAL038W_0.dot
- ARG_YAL039C_0.dot
- ARG_YAL040C_0.dot
- ARG_YAL041W_0.dot
- ARG_YAL042C-A_0.dot
- ARG_YAL042W_0.dot
- ARG_YAL043C_0.dot
- ARG_YAL044C_0.dot
- ARG_YAL044W-A_0.dot
- ARG_YAL045C_0.dot
- ARG_YAL046C_0.dot
- ARG_YAL047C_0.dot
- ARG_YAL047W-A_0.dot
- ARG_YAL048C_0.dot
- ARG_YAL049C_0.dot
- ARG_YAL051W_0.dot
- ARG_YAL053W_0.dot
- ARG_YAL054C_0.dot
- ARG_YAL055W_0.dot
- ARG_YAL056C-A_0.dot
- ARG_YAL056W_0.dot
- ARG_YAL058W_0.dot
- ARG_YAL059C-A_0.dot
- ARG_YAL059W_0.dot
- ARG_YAL060W_0.dot
- ARG_YAL061W_0.dot
- ARG_YAL062W_0.dot
- ARG_YAL063C_0.dot
- ARG_YAL064C-A_0.dot
- ARG_YAL064W-B_0.dot
- ARG_YAR002C-A_0.dot
- ARG_YAR002W_0.dot
- ARG_YAR003W_0.dot
- ARG_YAR007C_0.dot
- ARG_YAR008W_0.dot
- ARG_YAR014C_0.dot
- ARG_YAR015W_0.dot
- ARG_YAR018C_0.dot
- ARG_YAR019C_0.dot
- ARG_YAR019W-A_0.dot
- ARG_YAR020C_0.dot
- ARG_YAR027W_0.dot
- ARG_YAR028W_0.dot
- ARG_YAR029W_0.dot
- ARG_YAR030C_0.dot
- ARG_YAR031W_0.dot
- ARG_YAR033W_0.dot
- ARG_YAR035C-A_0.dot
- ARG_YAR035W_0.dot
- ARG_YAR047C_0.dot
- ARG_YAR050W_0.dot
- ARG_YAR066W_0.dot
- ARG_YAR068W_0.dot
- ARG_YBL001C_0.dot
- ARG_YBL002W_0.dot
- ARG_YBL003C_0.dot
- ARG_YBL004W_0.dot
- ARG_YBL005W_0.dot
- ARG_YBL006C_0.dot
- ARG_YBL006W-A_0.dot
- ARG_YBL007C_0.dot
- ARG_YBL008W-A_0.dot
- ARG_YBL008W_0.dot
- ARG_YBL009W_0.dot
- ARG_YBL010C_0.dot
- ARG_YBL011W_0.dot
- ARG_YBL012C_0.dot
- ARG_YBL013W_0.dot
- ARG_YBL014C_0.dot
- ARG_YBL015W_0.dot
- ARG_YBL016W_0.dot
- ARG_YBL017C_0.dot
- ARG_YBL018C_0.dot
- ARG_YBL019W_0.dot
- ARG_YBL020W_0.dot
- ARG_YBL021C_0.dot
- ARG_YBL022C_0.dot
- ARG_YBL023C_0.dot
- ARG_YBL024W_0.dot
- ARG_YBL025W_0.dot
- ARG_YBL026W_0.dot
- ARG_YBL027W_0.dot
- ARG_YBL028C_0.dot
- ARG_YBL029C-A_0.dot
- ARG_YBL029W_0.dot
- ARG_YBL030C_0.dot
- ARG_YBL031W_0.dot
- ARG_YBL032W_0.dot
- ARG_YBL033C_0.dot
- ARG_YBL034C_0.dot
- ARG_YBL045C_0.dot
- ARG_YBL046W_0.dot
- ARG_YBL047C_0.dot
- ARG_YBL048W_0.dot
- ARG_YBL049W_0.dot
- ARG_YBL050W_0.dot
- ARG_YBL051C_0.dot
- ARG_YBL052C_0.dot
- ARG_YBL053W_0.dot
- ARG_YBL054W_0.dot
- ARG_YBL055C_0.dot
- ARG_YBL056W_0.dot
- ARG_YBL057C_0.dot
- ARG_YBL058W_0.dot
- ARG_YBL059C-A_0.dot
- ARG_YBL059W_0.dot
- ARG_YBL060W_0.dot
- ARG_YBL061C_0.dot
- ARG_YBL062W_0.dot
- ARG_YBL063W_0.dot
- ARG_YBL064C_0.dot
- ARG_YBL065W_0.dot
- ARG_YBL066C_0.dot
- ARG_YBL067C_0.dot
- ARG_YBL068W-A_0.dot
- ARG_YBL068W_0.dot
- ARG_YBL069W_0.dot
- ARG_YBL070C_0.dot
- ARG_YBL071C-B_0.dot
- ARG_YBL071C_0.dot
- ARG_YBL071W-A_0.dot
- ARG_YBL072C_0.dot
- ARG_YBL073W_0.dot
- ARG_YBL074C_0.dot
- ARG_YBL075C_0.dot
- ARG_YBL076C_0.dot
- ARG_YBL077W_0.dot
- ARG_YBL078C_0.dot
- ARG_YBL079W_0.dot
- ARG_YBL080C_0.dot
- ARG_YBL081W_0.dot
- ARG_YBL082C_0.dot
- ARG_YBL083C_0.dot
- ARG_YBL084C_0.dot
- ARG_YBL085W_0.dot
- ARG_YBL086C_0.dot
- ARG_YBL087C_0.dot
- ARG_YBL088C_0.dot
- ARG_YBL089W_0.dot
- ARG_YBL090W_0.dot
- ARG_YBL091C-A_0.dot
- ARG_YBL091C_0.dot
- ARG_YBL092W_0.dot
- ARG_YBL093C_0.dot
- ARG_YBL094C_0.dot
- ARG_YBL095W_0.dot
- ARG_YBL096C_0.dot
- ARG_YBL097W_0.dot
- ARG_YBL098W_0.dot
- ARG_YBL099W_0.dot
- ARG_YBL100C_0.dot
- ARG_YBL100W-C_0.dot
- ARG_YBL101C_0.dot
- ARG_YBL102W_0.dot
- ARG_YBL103C_0.dot
- ARG_YBL104C_0.dot
- ARG_YBL105C_0.dot
- ARG_YBL106C_0.dot
- ARG_YBL107C_0.dot
- ARG_YBL107W-A_0.dot
- ARG_YBL108C-A_0.dot
- ARG_YBL108W_0.dot
- ARG_YBR001C_0.dot
- ARG_YBR002C_0.dot
- ARG_YBR003W_0.dot
- ARG_YBR004C_0.dot
- ARG_YBR005W_0.dot
- ARG_YBR006W_0.dot
- ARG_YBR007C_0.dot
- ARG_YBR008C_0.dot
- ARG_YBR009C_0.dot
- ARG_YBR010W_0.dot
- ARG_YBR011C_0.dot
- ARG_YBR012C_0.dot
- ARG_YBR013C_0.dot
- ARG_YBR014C_0.dot
- ARG_YBR015C_0.dot
- ARG_YBR016W_0.dot
- ARG_YBR017C_0.dot
- ARG_YBR018C_0.dot
- ARG_YBR019C_0.dot
- ARG_YBR020W_0.dot
- ARG_YBR021W_0.dot
- ARG_YBR022W_0.dot
- ARG_YBR023C_0.dot
- ARG_YBR024W_0.dot
- ARG_YBR025C_0.dot
- ARG_YBR026C_0.dot
- ARG_YBR027C_0.dot
- ARG_YBR028C_0.dot
- ARG_YBR029C_0.dot
- ARG_YBR030W_0.dot
- ARG_YBR031W_0.dot
- ARG_YBR032W_0.dot
- ARG_YBR033W_0.dot
- ARG_YBR034C_0.dot
- ARG_YBR035C_0.dot
- ARG_YBR036C_0.dot
- ARG_YBR037C_0.dot
- ARG_YBR038W_0.dot
- ARG_YBR039W_0.dot
- ARG_YBR040W_0.dot
- ARG_YBR041W_0.dot
- ARG_YBR042C_0.dot
- ARG_YBR043C_0.dot
- ARG_YBR044C_0.dot
- ARG_YBR045C_0.dot
- ARG_YBR046C_0.dot
- ARG_YBR047W_0.dot
- ARG_YBR048W_0.dot
- ARG_YBR049C_0.dot
- ARG_YBR050C_0.dot
- ARG_YBR051W_0.dot
- ARG_YBR052C_0.dot
- ARG_YBR053C_0.dot
- ARG_YBR054W_0.dot
- ARG_YBR055C_0.dot
- ARG_YBR056C-B_0.dot
- ARG_YBR056W-A_0.dot
- ARG_YBR056W_0.dot
- ARG_YBR057C_0.dot
- ARG_YBR058C-A_0.dot
- ARG_YBR058C_0.dot
- ARG_YBR059C_0.dot
- ARG_YBR060C_0.dot
- ARG_YBR061C_0.dot
- ARG_YBR062C_0.dot
- ARG_YBR063C_0.dot
- ARG_YBR064W_0.dot
- ARG_YBR065C_0.dot
- ARG_YBR066C_0.dot
- ARG_YBR067C_0.dot
- ARG_YBR068C_0.dot
- ARG_YBR069C_0.dot
- ARG_YBR070C_0.dot
- ARG_YBR071W_0.dot
- ARG_YBR072C-A_0.dot
- ARG_YBR072W_0.dot
- ARG_YBR073W_0.dot
- ARG_YBR074W_0.dot
- ARG_YBR076C-A_0.dot
- ARG_YBR076W_0.dot
- ARG_YBR077C_0.dot
- ARG_YBR078W_0.dot
- ARG_YBR079C_0.dot
- ARG_YBR080C_0.dot
- ARG_YBR081C_0.dot
- ARG_YBR082C_0.dot
- ARG_YBR083W_0.dot
- ARG_YBR084C-A_0.dot
- ARG_YBR084W_0.dot
- ARG_YBR085C-A_0.dot
- ARG_YBR085W_0.dot
- ARG_YBR086C_0.dot
- ARG_YBR087W_0.dot
[truncated: 5,892 more entries]
