# Supplementary material for: Genealogy-Based Methods for Inference of Historical Recombination and Gene Flow and Their Application in Saccharomyces cerevisiae
Source: PLoS One. 2012 Nov 30;7(11):e46947. doi: 10.1371/journal.pone.0046947 (PMC3511476; doi:10.1371/journal.pone.0046947)
Supplement: Dataset S1 — Sample output of genealogical reconstructions using kwarg. An ancestral recombination graph is provided for each gene in the S. cerevisiae genome, in dot format [37]. See Figure 2 for an example. (TGZ) [file pone.0046947.s002.gz › ARG_YAL005C_0.dot]

digraph ARG {
	graph [fontname=Arial, fontsize="12.0", penwidth=1]
	node [fontname=Arial, fontsize="12.0", penwidth=1]
	edge [fontname=Arial, fontsize="12.0", penwidth=1]
	0 [label="DBVPG1373",color=red];
	23 -> 0 [label=" 140288, 140177,\l 140171, 140165,\l 140164, 140162,\l 140117, 140114,\l 140099, 139958"];
	1 [label="DBVPG6044",color=red];
	13 -> 1;
	2 [label="K11",color=red];
	49 -> 2 [label=" 141186, 140528"];
	3 [label="L_1374",color=red];
	42 -> 3;
	4 [label="NCYC110",color=red];
	13 -> 4 [label=" 141036"];
	5 [label="UWOPS03_461_4",color=red];
	62 -> 5;
	6 [label="UWOPS05_217_3",color=red];
	22 -> 6 [label=" 138899, 138898"];
	7 [label="UWOPS05_227_2",color=red];
	18 -> 7;
	8 [label="Y12",color=red];
	18 -> 8;
	9 [label="Y9",color=red];
	20 -> 9 [label=" 139431"];
	10 [label="YJM978",color=red];
	28 -> 10;
	11 [label="YPS128",color=red];
	15 -> 11;
	12 [label="YPS606",color=red];
	15 -> 12;
	13 [label="",shape=point,color=black];
	16 -> 13 [label=" 141566, 139376,\l 139295"];
	15 [label="",shape=point,color=black];
	40 -> 15 [label=" 141512, 140477,\l 139357, 139205"];
	16 [label="-140162",color=blue];
	17 -> 16 [label="P"];
	30 -> 16 [label="S"];
	17 [label="-139295",color=blue];
	34 -> 17 [label="P"];
	18 -> 17 [label="S"];
	18 [label="",shape=point,color=black];
	19 -> 18;
	19 [label="-140453",color=blue];
	40 -> 19 [label="P"];
	20 -> 19 [label="S"];
	20 [label="",shape=point,color=black];
	31 -> 20 [label=" 141986"];
	22 [label="-138782",color=blue];
	23 -> 22 [label="P"];
	32 -> 22 [label="S"];
	23 [label="",shape=point,color=black];
	24 -> 23;
	24 [label="-140420",color=blue];
	26 -> 24 [label="P"];
	42 -> 24 [label="S"];
	26 [label="-140162",color=blue];
	35 -> 26 [label="P"];
	49 -> 26 [label="S"];
	28 [label="-139205",color=blue];
	49 -> 28 [label="P"];
	66 -> 28 [label="S"];
	30 [label="-140420",color=blue];
	61 -> 30 [label="P"];
	31 -> 30 [label="S"];
	31 [label="",shape=point,color=black];
	47 -> 31;
	32 [label="-138787",color=blue];
	49 -> 32 [label="P"];
	38 -> 32 [label="S"];
	34 [label="-138825",color=blue];
	35 -> 34 [label="P"];
	36 -> 34 [label="S"];
	35 [label="",shape=point,color=black];
	41 -> 35;
	36 [label="-139153",color=blue];
	43 -> 36 [label="P"];
	61 -> 36 [label="S"];
	38 [label="-138948",color=blue];
	39 -> 38 [label="P"];
	43 -> 38 [label="S"];
	39 [label="-138825",color=blue];
	46 -> 39 [label="P"];
	40 -> 39 [label="S"];
	40 [label="",shape=point,color=black];
	51 -> 40 [label=" 138914, 138913,\l 138910, 138909,\l 138908, 138907,\l 138906, 138905,\l 138904, 138903,\l 138902, 138901"];
	41 [label="-139958",color=blue];
	42 -> 41 [label="P"];
	74 -> 41 [label="S"];
	42 [label="",shape=point,color=black];
	44 -> 42 [label=" 139313, 138825,\l 138793, 138593"];
	43 [label="",shape=point,color=black];
	63 -> 43 [label=" 138948"];
	44 [label="-138825",color=blue];
	45 -> 44 [label="P"];
	65 -> 44 [label="S"];
	45 [label="-138808",color=blue];
	74 -> 45 [label="P"];
	46 -> 45 [label="S"];
	46 [label="",shape=point,color=black];
	52 -> 46 [label=" 138809"];
	47 [label="-141512",color=blue];
	49 -> 47 [label="P"];
	51 -> 47 [label="S"];
	49 [label="",shape=point,color=black];
	50 -> 49 [label=" 140399"];
	50 [label="-138808",color=blue];
	51 -> 50 [label="P"];
	55 -> 50 [label="S"];
	51 [label="",shape=point,color=black];
	52 -> 51 [label=" 138787, 138782,\l 138772"];
	52 [label="",shape=point,color=black];
	54 -> 52 [label=" 138808, 138795"];
	54 [label="-141837",color=blue];
	56 -> 54 [label="P"];
	55 -> 54 [label="S"];
	55 [label="",shape=point,color=black];
	59 -> 55;
	56 [label="-141512",color=blue];
	57 -> 56 [label="P"];
	76 -> 56 [label="S"];
	57 [label="-140453",color=blue];
	68 -> 57 [label="P"];
	74 -> 57 [label="S"];
	59 [label="-140399",color=blue];
	60 -> 59 [label="P"];
	71 -> 59 [label="S"];
	60 [label="-139694",color=blue];
	64 -> 60 [label="P"];
	61 -> 60 [label="S"];
	61 [label="",shape=point,color=black];
	73 -> 61 [label=" 140348"];
	62 [label="-139153",color=blue];
	74 -> 62 [label="P"];
	63 -> 62 [label="S"];
	63 [label="",shape=point,color=black];
	64 -> 63 [label=" 142134, 139829,\l 139600, 139445,\l 139352, 139300,\l 139153"];
	64 [label="",shape=point,color=black];
	67 -> 64 [label=" 139274, 139265"];
	65 [label="-139694",color=blue];
	67 -> 65 [label="P"];
	66 -> 65 [label="S"];
	66 [label="",shape=point,color=black];
	72 -> 66 [label=" 141915, 141837,\l 140453"];
	67 [label="",shape=point,color=black];
	68 -> 67 [label=" 138912, 138900"];
	68 [label="",shape=point,color=black];
	70 -> 68 [label=" 140387, 139688,\l 139141"];
	70 [label="-140453",color=blue];
	72 -> 70 [label="P"];
	71 -> 70 [label="S"];
	71 [label="",shape=point,color=black];
	75 -> 71 [label=" 142118, 141182"];
	72 [label="",shape=point,color=black,shape=doublecircle,width=0.1,height=0.1];
	73 -> 72 [label=" 140420, 139694,\l 139279"];
	73 [label="",shape=point,color=black,shape=doublecircle,width=0.1,height=0.1];
	74 -> 73 [label=" 140159, 140156,\l 140144, 139988,\l 139982, 139976,\l 139973, 139970"];
	74 [label="",shape=point,color=black,shape=doublecircle,width=0.1,height=0.1];
	75 -> 74 [label=" 141344"];
	75 [label="",shape=point,color=black,shape=doublecircle,width=0.1,height=0.1];
	76 -> 75 [label=" 141804"];
	76 [label="",shape=point,color=black,shape=doublecircle,width=0.1,height=0.1];
	subgraph cluster0 {label="Malaysian"; labelloc = "b"; 5; 6; 7;}
	subgraph cluster1 {label="N.American"; labelloc = "b"; 11; 12;}
	subgraph cluster2 {label="Sake"; labelloc = "b"; 2; 8; 9;}
	subgraph cluster3 {label="W.African"; labelloc = "b"; 1; 4;}
	subgraph cluster4 {label="Wine/European"; labelloc = "b"; 0; 3; 10;}
	{ rank = same ; 0; 1; 2; 3; 4; 5; 6; 7; 8; 9; 10; 11; 12; }
}
