# Supplementary material for: Genealogy-Based Methods for Inference of Historical Recombination and Gene Flow and Their Application in Saccharomyces cerevisiae
Source: PLoS One. 2012 Nov 30;7(11):e46947. doi: 10.1371/journal.pone.0046947 (PMC3511476; doi:10.1371/journal.pone.0046947)
Supplement: Dataset S1 — Sample output of genealogical reconstructions using kwarg. An ancestral recombination graph is provided for each gene in the S. cerevisiae genome, in dot format [37]. See Figure 2 for an example. (TGZ) [file pone.0046947.s002.gz › ARG_YAL016W_0.dot]

digraph ARG {
	graph [fontname=Arial, fontsize="12.0", penwidth=1]
	node [fontname=Arial, fontsize="12.0", penwidth=1]
	edge [fontname=Arial, fontsize="12.0", penwidth=1]
	0 [label="DBVPG1373",color=red];
	21 -> 0;
	1 [label="DBVPG6044",color=red];
	13 -> 1;
	2 [label="K11",color=red];
	17 -> 2;
	3 [label="L_1374",color=red];
	20 -> 3;
	4 [label="NCYC110",color=red];
	13 -> 4;
	5 [label="UWOPS03_461_4",color=red];
	15 -> 5;
	6 [label="UWOPS05_217_3",color=red];
	15 -> 6;
	7 [label="UWOPS05_227_2",color=red];
	15 -> 7;
	8 [label="Y12",color=red];
	17 -> 8;
	9 [label="Y9",color=red];
	17 -> 9;
	10 [label="YJM978",color=red];
	21 -> 10;
	11 [label="YPS128",color=red];
	19 -> 11;
	12 [label="YPS606",color=red];
	19 -> 12;
	13 [label="",shape=point,color=black];
	28 -> 13 [label=" 125287, 125420"];
	15 [label="",shape=point,color=black];
	22 -> 15 [label=" 126799, 126896"];
	17 [label="",shape=point,color=black];
	24 -> 17 [label=" 125152"];
	19 [label="",shape=point,color=black];
	23 -> 19;
	20 [label="126554-",color=blue];
	21 -> 20 [label="P"];
	22 -> 20 [label="S"];
	21 [label="",shape=point,color=black];
	30 -> 21 [label=" 125134, 125611,\l 125794, 126259"];
	22 [label="",shape=point,color=black];
	25 -> 22;
	23 [label="126601-",color=blue];
	24 -> 23 [label="P"];
	38 -> 23 [label="S"];
	24 [label="",shape=point,color=black];
	32 -> 24 [label=" 126200"];
	25 [label="126601-",color=blue];
	27 -> 25 [label="P"];
	30 -> 25 [label="S"];
	27 [label="126502-",color=blue];
	29 -> 27 [label="P"];
	28 -> 27 [label="S"];
	28 [label="",shape=point,color=black];
	35 -> 28 [label=" 126554"];
	29 [label="124951-",color=blue];
	37 -> 29 [label="P"];
	30 -> 29 [label="S"];
	30 [label="",shape=point,color=black];
	31 -> 30 [label=" 125620"];
	31 [label="126896-",color=blue];
	33 -> 31 [label="P"];
	32 -> 31 [label="S"];
	32 [label="",shape=point,color=black];
	34 -> 32 [label=" 126896, 126896"];
	33 [label="126259-",color=blue];
	34 -> 33 [label="P"];
	37 -> 33 [label="S"];
	34 [label="",shape=point,color=black];
	35 -> 34 [label=" 124973, 125278,\l 125896"];
	35 [label="",shape=point,color=black,shape=doublecircle,width=0.1,height=0.1];
	37 -> 35 [label=" 124951, 126502,\l 126601, 126881"];
	37 [label="",shape=point,color=black,shape=doublecircle,width=0.1,height=0.1];
	38 -> 37 [label=" 126657"];
	38 [label="",shape=point,color=black,shape=doublecircle,width=0.1,height=0.1];
	subgraph cluster0 {label="Malaysian"; labelloc = "b"; 5; 6; 7;}
	subgraph cluster1 {label="N.American"; labelloc = "b"; 11; 12;}
	subgraph cluster2 {label="Sake"; labelloc = "b"; 2; 8; 9;}
	subgraph cluster3 {label="W.African"; labelloc = "b"; 1; 4;}
	subgraph cluster4 {label="Wine/European"; labelloc = "b"; 0; 3; 10;}
	{ rank = same ; 0; 1; 2; 3; 4; 5; 6; 7; 8; 9; 10; 11; 12; }
}
