# Supplementary material for: Genealogy-Based Methods for Inference of Historical Recombination and Gene Flow and Their Application in Saccharomyces cerevisiae
Source: PLoS One. 2012 Nov 30;7(11):e46947. doi: 10.1371/journal.pone.0046947 (PMC3511476; doi:10.1371/journal.pone.0046947)
Supplement: Dataset S1 — Sample output of genealogical reconstructions using kwarg. An ancestral recombination graph is provided for each gene in the S. cerevisiae genome, in dot format [37]. See Figure 2 for an example. (TGZ) [file pone.0046947.s002.gz › ARG_YAL017W_0.dot]

digraph ARG {
	graph [fontname=Arial, fontsize="12.0", penwidth=1]
	node [fontname=Arial, fontsize="12.0", penwidth=1]
	edge [fontname=Arial, fontsize="12.0", penwidth=1]
	0 [label="DBVPG1373",color=red];
	16 -> 0;
	1 [label="DBVPG6044",color=red];
	13 -> 1;
	2 [label="K11",color=red];
	47 -> 2 [label=" 123595"];
	3 [label="L_1374",color=red];
	18 -> 3 [label=" 123337"];
	4 [label="NCYC110",color=red];
	13 -> 4;
	5 [label="UWOPS03_461_4",color=red];
	36 -> 5;
	6 [label="UWOPS05_217_3",color=red];
	41 -> 6;
	7 [label="UWOPS05_227_2",color=red];
	41 -> 7;
	8 [label="Y12",color=red];
	15 -> 8;
	9 [label="Y9",color=red];
	15 -> 9;
	10 [label="YJM978",color=red];
	16 -> 10;
	11 [label="YPS128",color=red];
	17 -> 11;
	12 [label="YPS606",color=red];
	17 -> 12;
	13 [label="",shape=point,color=black];
	25 -> 13 [label=" 119643, 119674,\l 119675, 119676,\l 119763, 119843,\l 119902, 119902,\l 120086, 120116,\l 120119, 120278,\l 120486, 120741,\l 120896, 121323,\l 121590, 121731,\l 121825, 121902,\l 122034, 122160,\l 122192, 122299,\l 122391, 122452,\l 123369, 123375,\l 123381, 124035"];
	15 [label="",shape=point,color=black];
	46 -> 15 [label=" 120379, 121950,\l 122952, 123383"];
	16 [label="",shape=point,color=black];
	18 -> 16 [label=" 120282"];
	17 [label="",shape=point,color=black];
	20 -> 17 [label=" 122769, 122796,\l 122955, 123927,\l 124297"];
	18 [label="",shape=point,color=black];
	19 -> 18 [label=" 119660, 120819,\l 121454, 121908,\l 121958, 122148,\l 122203"];
	19 [label="121323-",color=blue];
	21 -> 19 [label="P"];
	23 -> 19 [label="S"];
	20 [label="119643-",color=blue];
	53 -> 20 [label="P"];
	21 -> 20 [label="S"];
	21 [label="",shape=point,color=black];
	22 -> 21;
	22 [label="123406-",color=blue];
	24 -> 22 [label="P"];
	29 -> 22 [label="S"];
	23 [label="123075-",color=blue];
	32 -> 23 [label="P"];
	24 -> 23 [label="S"];
	24 [label="",shape=point,color=black];
	28 -> 24;
	25 [label="120406-",color=blue];
	31 -> 25 [label="P"];
	26 -> 25 [label="S"];
	26 [label="121825-",color=blue];
	29 -> 26 [label="P"];
	34 -> 26 [label="S"];
	28 [label="121731-",color=blue];
	29 -> 28 [label="P"];
	37 -> 28 [label="S"];
	29 [label="",shape=point,color=black];
	30 -> 29 [label=" 120474"];
	30 [label="120379-",color=blue];
	31 -> 30 [label="P"];
	43 -> 30 [label="S"];
	31 [label="",shape=point,color=black];
	51 -> 31 [label=" 120348"];
	32 [label="121958-",color=blue];
	53 -> 32 [label="P"];
	63 -> 32 [label="S"];
	34 [label="123613-",color=blue];
	42 -> 34 [label="P"];
	35 -> 34 [label="S"];
	35 [label="124035-",color=blue];
	36 -> 35 [label="P"];
	61 -> 35 [label="S"];
	36 [label="",shape=point,color=black];
	40 -> 36;
	37 [label="123048-",color=blue];
	56 -> 37 [label="P"];
	38 -> 37 [label="S"];
	38 [label="123708-",color=blue];
	61 -> 38 [label="P"];
	48 -> 38 [label="S"];
	40 [label="119902-",color=blue];
	52 -> 40 [label="P"];
	41 -> 40 [label="S"];
	41 [label="",shape=point,color=black];
	44 -> 41 [label=" 120014, 120015,\l 120249, 120442,\l 122340, 122691,\l 123406, 123613,\l 123786, 124074,\l 124190"];
	42 [label="123406-",color=blue];
	58 -> 42 [label="P"];
	43 -> 42 [label="S"];
	43 [label="",shape=point,color=black];
	49 -> 43 [label=" 123429"];
	44 [label="121454-",color=blue];
	47 -> 44 [label="P"];
	54 -> 44 [label="S"];
	46 [label="121323-",color=blue];
	50 -> 46 [label="P"];
	47 -> 46 [label="S"];
	47 [label="",shape=point,color=black];
	48 -> 47 [label=" 121977, 123996"];
	48 [label="",shape=point,color=black];
	49 -> 48 [label=" 124002"];
	49 [label="",shape=point,color=black];
	50 -> 49 [label=" 121281, 121422,\l 123708, 123843,\l 123891"];
	50 [label="",shape=point,color=black,shape=doublecircle,width=0.1,height=0.1];
	51 -> 50 [label=" 120406"];
	51 [label="",shape=point,color=black,shape=doublecircle,width=0.1,height=0.1];
	52 -> 51 [label=" 119652"];
	52 [label="",shape=point,color=black,shape=doublecircle,width=0.1,height=0.1];
	53 -> 52 [label=" 119606"];
	53 [label="",shape=point,color=black,shape=doublecircle,width=0.1,height=0.1];
	55 -> 53 [label=" 121485"];
	54 [label="122391-",color=blue];
	55 -> 54 [label="P"];
	59 -> 54 [label="S"];
	55 [label="",shape=point,color=black,shape=doublecircle,width=0.1,height=0.1];
	56 -> 55 [label=" 121797"];
	56 [label="",shape=point,color=black,shape=doublecircle,width=0.1,height=0.1];
	57 -> 56 [label=" 121833, 123009"];
	57 [label="123009-",color=blue];
	58 -> 57 [label="P"];
	59 -> 57 [label="S"];
	58 [label="",shape=point,color=black,shape=doublecircle,width=0.1,height=0.1];
	62 -> 58 [label=" 122046"];
	59 [label="",shape=point,color=black,shape=doublecircle,width=0.1,height=0.1];
	60 -> 59 [label=" 123048, 124182"];
	60 [label="123060-",color=blue];
	64 -> 60 [label="P"];
	61 -> 60 [label="S"];
	61 [label="",shape=point,color=black,shape=doublecircle,width=0.1,height=0.1];
	62 -> 61 [label=" 123141"];
	62 [label="",shape=point,color=black,shape=doublecircle,width=0.1,height=0.1];
	63 -> 62 [label=" 123075"];
	63 [label="",shape=point,color=black,shape=doublecircle,width=0.1,height=0.1];
	64 -> 63 [label=" 122437, 123060"];
	64 [label="",shape=point,color=black,shape=doublecircle,width=0.1,height=0.1];
	subgraph cluster0 {label="Malaysian"; labelloc = "b"; 5; 6; 7;}
	subgraph cluster1 {label="N.American"; labelloc = "b"; 11; 12;}
	subgraph cluster2 {label="Sake"; labelloc = "b"; 2; 8; 9;}
	subgraph cluster3 {label="W.African"; labelloc = "b"; 1; 4;}
	subgraph cluster4 {label="Wine/European"; labelloc = "b"; 0; 3; 10;}
	{ rank = same ; 0; 1; 2; 3; 4; 5; 6; 7; 8; 9; 10; 11; 12; }
}
