# Supplementary material for: Genealogy-Based Methods for Inference of Historical Recombination and Gene Flow and Their Application in Saccharomyces cerevisiae
Source: PLoS One. 2012 Nov 30;7(11):e46947. doi: 10.1371/journal.pone.0046947 (PMC3511476; doi:10.1371/journal.pone.0046947)
Supplement: Dataset S1 — Sample output of genealogical reconstructions using kwarg. An ancestral recombination graph is provided for each gene in the S. cerevisiae genome, in dot format [37]. See Figure 2 for an example. (TGZ) [file pone.0046947.s002.gz › ARG_YAL019W_0.dot]

digraph ARG {
	graph [fontname=Arial, fontsize="12.0", penwidth=1]
	node [fontname=Arial, fontsize="12.0", penwidth=1]
	edge [fontname=Arial, fontsize="12.0", penwidth=1]
	0 [label="DBVPG1373",color=red];
	18 -> 0;
	1 [label="DBVPG6044",color=red];
	14 -> 1;
	2 [label="K11",color=red];
	24 -> 2 [label=" 116601"];
	3 [label="L_1374",color=red];
	18 -> 3;
	4 [label="NCYC110",color=red];
	14 -> 4;
	5 [label="UWOPS03_461_4",color=red];
	16 -> 5;
	6 [label="UWOPS05_217_3",color=red];
	16 -> 6;
	7 [label="UWOPS05_227_2",color=red];
	16 -> 7;
	8 [label="Y12",color=red];
	39 -> 8 [label=" 117709"];
	9 [label="Y9",color=red];
	39 -> 9;
	10 [label="YJM978",color=red];
	18 -> 10;
	11 [label="YPS128",color=red];
	19 -> 11;
	12 [label="YPS606",color=red];
	19 -> 12;
	14 [label="",shape=point,color=black];
	29 -> 14 [label=" 115336, 115591,\l 115922, 116179,\l 116458, 116509,\l 116510, 116511,\l 116513, 116514,\l 116516, 116517,\l 117394, 117529,\l 118093, 118512"];
	16 [label="",shape=point,color=black];
	20 -> 16 [label=" 116207, 116239,\l 116306, 116306,\l 116306, 116306,\l 116306, 116950"];
	18 [label="",shape=point,color=black];
	22 -> 18 [label=" 115495, 116549,\l 117941"];
	19 [label="",shape=point,color=black];
	27 -> 19 [label=" 114843, 115135,\l 115184, 115795,\l 117255, 117601"];
	20 [label="116335-",color=blue];
	47 -> 20 [label="P"];
	21 -> 20 [label="S"];
	21 [label="116549-",color=blue];
	22 -> 21 [label="P"];
	23 -> 21 [label="S"];
	22 [label="",shape=point,color=black];
	26 -> 22 [label=" 116527"];
	23 [label="117394-",color=blue];
	25 -> 23 [label="P"];
	36 -> 23 [label="S"];
	24 [label="116601-",color=blue];
	38 -> 24 [label="P"];
	25 -> 24 [label="S"];
	25 [label="",shape=point,color=black];
	40 -> 25;
	26 [label="116306-",color=blue];
	31 -> 26 [label="P"];
	37 -> 26 [label="S"];
	27 [label="115591-",color=blue];
	45 -> 27 [label="P"];
	31 -> 27 [label="S"];
	29 [label="115922-",color=blue];
	42 -> 29 [label="P"];
	30 -> 29 [label="S"];
	30 [label="116335-",color=blue];
	31 -> 30 [label="P"];
	32 -> 30 [label="S"];
	31 [label="",shape=point,color=black];
	35 -> 31 [label=" 115978"];
	32 [label="118132-",color=blue];
	37 -> 32 [label="P"];
	39 -> 32 [label="S"];
	35 [label="118093-",color=blue];
	48 -> 35 [label="P"];
	36 -> 35 [label="S"];
	36 [label="",shape=point,color=black];
	37 -> 36 [label=" 118117, 118132"];
	37 [label="",shape=point,color=black];
	55 -> 37 [label=" 117511, 117670"];
	38 [label="115168-",color=blue];
	39 -> 38 [label="P"];
	51 -> 38 [label="S"];
	39 [label="",shape=point,color=black];
	41 -> 39 [label=" 115063"];
	40 [label="116950-",color=blue];
	56 -> 40 [label="P"];
	41 -> 40 [label="S"];
	41 [label="",shape=point,color=black];
	43 -> 41 [label=" 117104"];
	42 [label="115607-",color=blue];
	43 -> 42 [label="P"];
	55 -> 42 [label="S"];
	43 [label="",shape=point,color=black];
	44 -> 43;
	44 [label="115135-",color=blue];
	45 -> 44 [label="P"];
	50 -> 44 [label="S"];
	45 [label="",shape=point,color=black];
	46 -> 45 [label=" 114885"];
	46 [label="115336-",color=blue];
	47 -> 46 [label="P"];
	52 -> 46 [label="S"];
	47 [label="",shape=point,color=black];
	48 -> 47 [label=" 114929"];
	48 [label="",shape=point,color=black,shape=doublecircle,width=0.1,height=0.1];
	49 -> 48 [label=" 115168, 115999,\l 116038"];
	49 [label="115495-",color=blue];
	50 -> 49 [label="P"];
	53 -> 49 [label="S"];
	50 [label="",shape=point,color=black,shape=doublecircle,width=0.1,height=0.1];
	51 -> 50 [label=" 115183"];
	51 [label="",shape=point,color=black,shape=doublecircle,width=0.1,height=0.1];
	52 -> 51 [label=" 115459"];
	52 [label="",shape=point,color=black,shape=doublecircle,width=0.1,height=0.1];
	53 -> 52 [label=" 115513, 115607"];
	53 [label="",shape=point,color=black,shape=doublecircle,width=0.1,height=0.1];
	55 -> 53 [label=" 115660, 115907,\l 116335, 116341,\l 116851, 117679,\l 118144"];
	55 [label="",shape=point,color=black,shape=doublecircle,width=0.1,height=0.1];
	56 -> 55 [label=" 116551"];
	56 [label="",shape=point,color=black,shape=doublecircle,width=0.1,height=0.1];
	subgraph cluster0 {label="Malaysian"; labelloc = "b"; 5; 6; 7;}
	subgraph cluster1 {label="N.American"; labelloc = "b"; 11; 12;}
	subgraph cluster2 {label="Sake"; labelloc = "b"; 2; 8; 9;}
	subgraph cluster3 {label="W.African"; labelloc = "b"; 1; 4;}
	subgraph cluster4 {label="Wine/European"; labelloc = "b"; 0; 3; 10;}
	{ rank = same ; 0; 1; 2; 3; 4; 5; 6; 7; 8; 9; 10; 11; 12; }
}
