# Supplementary material for: Genealogy-Based Methods for Inference of Historical Recombination and Gene Flow and Their Application in Saccharomyces cerevisiae
Source: PLoS One. 2012 Nov 30;7(11):e46947. doi: 10.1371/journal.pone.0046947 (PMC3511476; doi:10.1371/journal.pone.0046947)
Supplement: Dataset S1 — Sample output of genealogical reconstructions using kwarg. An ancestral recombination graph is provided for each gene in the S. cerevisiae genome, in dot format [37]. See Figure 2 for an example. (TGZ) [file pone.0046947.s002.gz › ARG_YAL024C_0.dot]

digraph ARG {
	graph [fontname=Arial, fontsize="12.0", penwidth=1]
	node [fontname=Arial, fontsize="12.0", penwidth=1]
	edge [fontname=Arial, fontsize="12.0", penwidth=1]
	0 [label="DBVPG1373",color=red];
	26 -> 0;
	1 [label="DBVPG6044",color=red];
	13 -> 1;
	2 [label="K11",color=red];
	30 -> 2 [label=" 105051, 102700"];
	3 [label="L_1374",color=red];
	35 -> 3 [label=" 102632"];
	4 [label="NCYC110",color=red];
	13 -> 4;
	5 [label="UWOPS03_461_4",color=red];
	15 -> 5;
	6 [label="UWOPS05_217_3",color=red];
	15 -> 6;
	7 [label="UWOPS05_227_2",color=red];
	15 -> 7;
	8 [label="Y12",color=red];
	16 -> 8;
	9 [label="Y9",color=red];
	16 -> 9;
	10 [label="YJM978",color=red];
	35 -> 10;
	11 [label="YPS128",color=red];
	18 -> 11;
	12 [label="YPS606",color=red];
	18 -> 12;
	13 [label="",shape=point,color=black];
	19 -> 13 [label=" 104461, 104344,\l 103868, 103633,\l 103579, 101424,\l 101337, 101203"];
	15 [label="",shape=point,color=black];
	21 -> 15 [label=" 105109, 103885,\l 103485, 102853,\l 101767, 101629,\l 101304, 101171"];
	16 [label="",shape=point,color=black];
	23 -> 16 [label=" 106138, 106105,\l 106086, 105784,\l 105778, 105291,\l 104980, 103903"];
	18 [label="",shape=point,color=black];
	33 -> 18 [label=" 101582"];
	19 [label="-103485",color=blue];
	20 -> 19 [label="P"];
	30 -> 19 [label="S"];
	20 [label="-102487",color=blue];
	42 -> 20 [label="P"];
	21 -> 20 [label="S"];
	21 [label="",shape=point,color=black];
	27 -> 21 [label=" 102607"];
	23 [label="-105291",color=blue];
	24 -> 23 [label="P"];
	26 -> 23 [label="S"];
	24 [label="-103477",color=blue];
	29 -> 24 [label="P"];
	42 -> 24 [label="S"];
	26 [label="",shape=point,color=black];
	34 -> 26 [label=" 106020"];
	27 [label="-101424",color=blue];
	28 -> 27 [label="P"];
	40 -> 27 [label="S"];
	28 [label="-101203",color=blue];
	38 -> 28 [label="P"];
	29 -> 28 [label="S"];
	29 [label="",shape=point,color=black];
	30 -> 29 [label=" 101304, 101304"];
	30 [label="",shape=point,color=black];
	31 -> 30;
	31 [label="-103903",color=blue];
	33 -> 31 [label="P"];
	40 -> 31 [label="S"];
	33 [label="",shape=point,color=black];
	41 -> 33 [label=" 103171, 101304"];
	34 [label="-101629",color=blue];
	36 -> 34 [label="P"];
	35 -> 34 [label="S"];
	35 [label="",shape=point,color=black];
	37 -> 35 [label=" 104043, 103783,\l 103308, 103147,\l 103142, 102487,\l 102346"];
	36 [label="-101620",color=blue];
	37 -> 36 [label="P"];
	48 -> 36 [label="S"];
	37 [label="",shape=point,color=black];
	38 -> 37 [label=" 101178"];
	38 [label="",shape=point,color=black];
	39 -> 38;
	39 [label="-101767",color=blue];
	40 -> 39 [label="P"];
	45 -> 39 [label="S"];
	40 [label="",shape=point,color=black];
	43 -> 40 [label=" 101713, 101608,\l 101372, 101306"];
	41 [label="-103485",color=blue];
	44 -> 41 [label="P"];
	42 -> 41 [label="S"];
	42 [label="",shape=point,color=black];
	46 -> 42 [label=" 105029, 104470,\l 103725"];
	43 [label="-102346",color=blue];
	47 -> 43 [label="P"];
	44 -> 43 [label="S"];
	44 [label="",shape=point,color=black];
	45 -> 44 [label=" 103111, 103069,\l 102865, 102349"];
	45 [label="",shape=point,color=black,shape=doublecircle,width=0.1,height=0.1];
	46 -> 45 [label=" 105133, 103900,\l 103477, 101992"];
	46 [label="",shape=point,color=black,shape=doublecircle,width=0.1,height=0.1];
	47 -> 46 [label=" 101941, 101199"];
	47 [label="",shape=point,color=black,shape=doublecircle,width=0.1,height=0.1];
	48 -> 47 [label=" 101620"];
	48 [label="",shape=point,color=black,shape=doublecircle,width=0.1,height=0.1];
	subgraph cluster0 {label="Malaysian"; labelloc = "b"; 5; 6; 7;}
	subgraph cluster1 {label="N.American"; labelloc = "b"; 11; 12;}
	subgraph cluster2 {label="Sake"; labelloc = "b"; 2; 8; 9;}
	subgraph cluster3 {label="W.African"; labelloc = "b"; 1; 4;}
	subgraph cluster4 {label="Wine/European"; labelloc = "b"; 0; 3; 10;}
	{ rank = same ; 0; 1; 2; 3; 4; 5; 6; 7; 8; 9; 10; 11; 12; }
}
