# Supplementary material for: Genealogy-Based Methods for Inference of Historical Recombination and Gene Flow and Their Application in Saccharomyces cerevisiae
Source: PLoS One. 2012 Nov 30;7(11):e46947. doi: 10.1371/journal.pone.0046947 (PMC3511476; doi:10.1371/journal.pone.0046947)
Supplement: Dataset S1 — Sample output of genealogical reconstructions using kwarg. An ancestral recombination graph is provided for each gene in the S. cerevisiae genome, in dot format [37]. See Figure 2 for an example. (TGZ) [file pone.0046947.s002.gz › ARG_YAL028W_0.dot]

digraph ARG {
	graph [fontname=Arial, fontsize="12.0", penwidth=1]
	node [fontname=Arial, fontsize="12.0", penwidth=1]
	edge [fontname=Arial, fontsize="12.0", penwidth=1]
	0 [label="DBVPG1373",color=red];
	18 -> 0 [label=" 92658, 93790,\l 94387"];
	1 [label="DBVPG6044",color=red];
	13 -> 1;
	2 [label="K11",color=red];
	26 -> 2 [label=" 92308, 92550"];
	3 [label="L_1374",color=red];
	16 -> 3;
	4 [label="NCYC110",color=red];
	13 -> 4 [label=" 92439"];
	5 [label="UWOPS03_461_4",color=red];
	15 -> 5;
	6 [label="UWOPS05_217_3",color=red];
	15 -> 6;
	7 [label="UWOPS05_227_2",color=red];
	15 -> 7;
	8 [label="Y12",color=red];
	35 -> 8;
	9 [label="Y9",color=red];
	34 -> 9;
	10 [label="YJM978",color=red];
	16 -> 10;
	11 [label="YPS128",color=red];
	17 -> 11;
	12 [label="YPS606",color=red];
	17 -> 12;
	13 [label="",shape=point,color=black];
	22 -> 13 [label=" 92680, 92770,\l 93734, 93746,\l 94236, 94497,\l 94551, 94612"];
	15 [label="",shape=point,color=black];
	27 -> 15 [label=" 92501, 92614,\l 93041"];
	16 [label="",shape=point,color=black];
	18 -> 16 [label=" 92892"];
	17 [label="",shape=point,color=black];
	19 -> 17 [label=" 94415, 94579"];
	18 [label="",shape=point,color=black];
	23 -> 18 [label=" 92311, 92369,\l 92704, 92723,\l 92935"];
	19 [label="93137-",color=blue];
	22 -> 19 [label="P"];
	20 -> 19 [label="S"];
	20 [label="93326-",color=blue];
	35 -> 20 [label="P"];
	25 -> 20 [label="S"];
	22 [label="",shape=point,color=black];
	30 -> 22;
	23 [label="92723-",color=blue];
	39 -> 23 [label="P"];
	24 -> 23 [label="S"];
	24 [label="93137-",color=blue];
	25 -> 24 [label="P"];
	49 -> 24 [label="S"];
	25 [label="",shape=point,color=black];
	32 -> 25;
	26 [label="93113-",color=blue];
	37 -> 26 [label="P"];
	29 -> 26 [label="S"];
	27 [label="92956-",color=blue];
	40 -> 27 [label="P"];
	37 -> 27 [label="S"];
	29 [label="93790-",color=blue];
	31 -> 29 [label="P"];
	33 -> 29 [label="S"];
	30 [label="93326-",color=blue];
	38 -> 30 [label="P"];
	31 -> 30 [label="S"];
	31 [label="",shape=point,color=black];
	41 -> 31;
	32 [label="94612-",color=blue];
	40 -> 32 [label="P"];
	33 -> 32 [label="S"];
	33 [label="",shape=point,color=black];
	34 -> 33 [label=" 94683"];
	34 [label="",shape=point,color=black];
	35 -> 34 [label=" 94286"];
	35 [label="",shape=point,color=black];
	36 -> 35 [label=" 93113, 93603"];
	36 [label="93116-",color=blue];
	37 -> 36 [label="P"];
	46 -> 36 [label="S"];
	37 [label="",shape=point,color=black];
	38 -> 37 [label=" 92725"];
	38 [label="",shape=point,color=black];
	39 -> 38 [label=" 92533, 92942,\l 92984"];
	39 [label="",shape=point,color=black];
	43 -> 39 [label=" 92615"];
	40 [label="",shape=point,color=black];
	42 -> 40 [label=" 92956"];
	41 [label="93425-",color=blue];
	44 -> 41 [label="P"];
	42 -> 41 [label="S"];
	42 [label="",shape=point,color=black];
	43 -> 42 [label=" 93866"];
	43 [label="",shape=point,color=black,shape=doublecircle,width=0.1,height=0.1];
	45 -> 43 [label=" 93116, 93425"];
	44 [label="93311-",color=blue];
	45 -> 44 [label="P"];
	46 -> 44 [label="S"];
	45 [label="",shape=point,color=black,shape=doublecircle,width=0.1,height=0.1];
	47 -> 45 [label=" 93137"];
	46 [label="",shape=point,color=black];
	48 -> 46 [label=" 93326"];
	47 [label="93185-",color=blue];
	48 -> 47 [label="P"];
	49 -> 47 [label="S"];
	48 [label="",shape=point,color=black,shape=doublecircle,width=0.1,height=0.1];
	50 -> 48 [label=" 93185"];
	49 [label="",shape=point,color=black];
	50 -> 49 [label=" 93311, 93574,\l 93757"];
	50 [label="",shape=point,color=black,shape=doublecircle,width=0.1,height=0.1];
	subgraph cluster0 {label="Malaysian"; labelloc = "b"; 5; 6; 7;}
	subgraph cluster1 {label="N.American"; labelloc = "b"; 11; 12;}
	subgraph cluster2 {label="Sake"; labelloc = "b"; 2; 8; 9;}
	subgraph cluster3 {label="W.African"; labelloc = "b"; 1; 4;}
	subgraph cluster4 {label="Wine/European"; labelloc = "b"; 0; 3; 10;}
	{ rank = same ; 0; 1; 2; 3; 4; 5; 6; 7; 8; 9; 10; 11; 12; }
}
