# Supplementary material for: Genealogy-Based Methods for Inference of Historical Recombination and Gene Flow and Their Application in Saccharomyces cerevisiae
Source: PLoS One. 2012 Nov 30;7(11):e46947. doi: 10.1371/journal.pone.0046947 (PMC3511476; doi:10.1371/journal.pone.0046947)
Supplement: Dataset S1 — Sample output of genealogical reconstructions using kwarg. An ancestral recombination graph is provided for each gene in the S. cerevisiae genome, in dot format [37]. See Figure 2 for an example. (TGZ) [file pone.0046947.s002.gz › ARG_YAL029C_0.dot]

digraph ARG {
	graph [fontname=Arial, fontsize="12.0", penwidth=1]
	node [fontname=Arial, fontsize="12.0", penwidth=1]
	edge [fontname=Arial, fontsize="12.0", penwidth=1]
	0 [label="DBVPG1373",color=red];
	19 -> 0 [label=" 92658"];
	1 [label="DBVPG6044",color=red];
	13 -> 1;
	2 [label="K11",color=red];
	22 -> 2 [label=" 92550, 92308,\l 90511, 90358,\l 90115, 89901,\l 88570"];
	3 [label="L_1374",color=red];
	17 -> 3;
	4 [label="NCYC110",color=red];
	13 -> 4 [label=" 92439"];
	5 [label="UWOPS03_461_4",color=red];
	15 -> 5;
	6 [label="UWOPS05_217_3",color=red];
	15 -> 6;
	7 [label="UWOPS05_227_2",color=red];
	15 -> 7;
	8 [label="Y12",color=red];
	16 -> 8 [label=" 89582"];
	9 [label="Y9",color=red];
	16 -> 9;
	10 [label="YJM978",color=red];
	17 -> 10 [label=" 90318"];
	11 [label="YPS128",color=red];
	18 -> 11;
	12 [label="YPS606",color=red];
	18 -> 12;
	13 [label="",shape=point,color=black];
	28 -> 13 [label=" 92770, 92680,\l 90071"];
	15 [label="",shape=point,color=black];
	27 -> 15 [label=" 92614, 92501,\l 92135, 92093,\l 92011, 91694,\l 91420, 91023,\l 90998, 90634,\l 90577, 90253,\l 89125, 88767"];
	16 [label="",shape=point,color=black];
	20 -> 16 [label=" 91813, 89431,\l 87781"];
	17 [label="",shape=point,color=black];
	19 -> 17 [label=" 92892"];
	18 [label="",shape=point,color=black];
	29 -> 18 [label=" 91022, 89864,\l 89863, 89299,\l 88639, 88213"];
	19 [label="",shape=point,color=black];
	25 -> 19 [label=" 92723, 92704,\l 92369, 92311,\l 92116, 91939,\l 91792, 91666,\l 91174, 90666,\l 90065, 89706,\l 89680, 89562,\l 89473, 89434,\l 89335, 89269,\l 89267, 89061,\l 89011, 88174"];
	20 [label="-90998",color=blue];
	21 -> 20 [label="P"];
	51 -> 20 [label="S"];
	21 [label="-90577",color=blue];
	23 -> 21 [label="P"];
	22 -> 21 [label="S"];
	22 [label="",shape=point,color=black];
	43 -> 22 [label=" 90982"];
	23 [label="-90253",color=blue];
	34 -> 23 [label="P"];
	51 -> 23 [label="S"];
	25 [label="-92550",color=blue];
	26 -> 25 [label="P"];
	28 -> 25 [label="S"];
	26 [label="-91792",color=blue];
	49 -> 26 [label="P"];
	27 -> 26 [label="S"];
	27 [label="",shape=point,color=black];
	38 -> 27;
	28 [label="",shape=point,color=black];
	30 -> 28;
	29 [label="-90169",color=blue];
	32 -> 29 [label="P"];
	35 -> 29 [label="S"];
	30 [label="-90982",color=blue];
	35 -> 30 [label="P"];
	52 -> 30 [label="S"];
	32 [label="-89518",color=blue];
	43 -> 32 [label="P"];
	47 -> 32 [label="S"];
	34 [label="-89518",color=blue];
	35 -> 34 [label="P"];
	36 -> 34 [label="S"];
	35 [label="",shape=point,color=black];
	41 -> 35;
	36 [label="-89863",color=blue];
	46 -> 36 [label="P"];
	47 -> 36 [label="S"];
	38 [label="-91666",color=blue];
	39 -> 38 [label="P"];
	54 -> 38 [label="S"];
	39 [label="-90253",color=blue];
	44 -> 39 [label="P"];
	46 -> 39 [label="S"];
	41 [label="-91174",color=blue];
	42 -> 41 [label="P"];
	53 -> 41 [label="S"];
	42 [label="-89562",color=blue];
	47 -> 42 [label="P"];
	43 -> 42 [label="S"];
	43 [label="",shape=point,color=black];
	44 -> 43 [label=" 91111, 90139"];
	44 [label="",shape=point,color=black];
	45 -> 44 [label=" 88996"];
	45 [label="-90065",color=blue];
	48 -> 45 [label="P"];
	46 -> 45 [label="S"];
	46 [label="",shape=point,color=black];
	50 -> 46 [label=" 90925"];
	47 [label="",shape=point,color=black];
	48 -> 47 [label=" 89518"];
	48 [label="",shape=point,color=black];
	49 -> 48 [label=" 89980, 89763,\l 89485, 88813,\l 88783, 88009,\l 87860"];
	49 [label="",shape=point,color=black,shape=doublecircle,width=0.1,height=0.1];
	50 -> 49 [label=" 90169, 89806"];
	50 [label="",shape=point,color=black,shape=doublecircle,width=0.1,height=0.1];
	51 -> 50 [label=" 91615, 90517"];
	51 [label="",shape=point,color=black,shape=doublecircle,width=0.1,height=0.1];
	52 -> 51 [label=" 92725"];
	52 [label="",shape=point,color=black,shape=doublecircle,width=0.1,height=0.1];
	53 -> 52 [label=" 91363"];
	53 [label="",shape=point,color=black,shape=doublecircle,width=0.1,height=0.1];
	54 -> 53 [label=" 92615, 92533,\l 91732"];
	54 [label="",shape=point,color=black,shape=doublecircle,width=0.1,height=0.1];
	subgraph cluster0 {label="Malaysian"; labelloc = "b"; 5; 6; 7;}
	subgraph cluster1 {label="N.American"; labelloc = "b"; 11; 12;}
	subgraph cluster2 {label="Sake"; labelloc = "b"; 2; 8; 9;}
	subgraph cluster3 {label="W.African"; labelloc = "b"; 1; 4;}
	subgraph cluster4 {label="Wine/European"; labelloc = "b"; 0; 3; 10;}
	{ rank = same ; 0; 1; 2; 3; 4; 5; 6; 7; 8; 9; 10; 11; 12; }
}
