# Supplementary material for: Genealogy-Based Methods for Inference of Historical Recombination and Gene Flow and Their Application in Saccharomyces cerevisiae
Source: PLoS One. 2012 Nov 30;7(11):e46947. doi: 10.1371/journal.pone.0046947 (PMC3511476; doi:10.1371/journal.pone.0046947)
Supplement: Dataset S1 — Sample output of genealogical reconstructions using kwarg. An ancestral recombination graph is provided for each gene in the S. cerevisiae genome, in dot format [37]. See Figure 2 for an example. (TGZ) [file pone.0046947.s002.gz › ARG_YAL034C_0.dot]

digraph ARG {
	graph [fontname=Arial, fontsize="12.0", penwidth=1]
	node [fontname=Arial, fontsize="12.0", penwidth=1]
	edge [fontname=Arial, fontsize="12.0", penwidth=1]
	0 [label="DBVPG1373",color=red];
	18 -> 0;
	1 [label="DBVPG6044",color=red];
	14 -> 1;
	2 [label="K11",color=red];
	23 -> 2 [label=" 82671, 81692"];
	3 [label="L_1374",color=red];
	18 -> 3;
	4 [label="NCYC110",color=red];
	14 -> 4;
	5 [label="UWOPS03_461_4",color=red];
	16 -> 5;
	6 [label="UWOPS05_217_3",color=red];
	16 -> 6;
	7 [label="UWOPS05_227_2",color=red];
	16 -> 7;
	8 [label="Y12",color=red];
	24 -> 8;
	9 [label="Y9",color=red];
	24 -> 9;
	10 [label="YJM978",color=red];
	18 -> 10;
	11 [label="YPS128",color=red];
	24 -> 11;
	12 [label="YPS606",color=red];
	24 -> 12;
	14 [label="",shape=point,color=black];
	27 -> 14 [label=" 81437, 81328,\l 80932, 80655"];
	16 [label="",shape=point,color=black];
	22 -> 16 [label=" 82481, 82323,\l 82241, 81867"];
	18 [label="",shape=point,color=black];
	21 -> 18 [label=" 82100, 82077,\l 81443"];
	21 [label="-82663",color=blue];
	26 -> 21 [label="P"];
	22 -> 21 [label="S"];
	22 [label="",shape=point,color=black];
	31 -> 22 [label=" 82663"];
	23 [label="-81692",color=blue];
	34 -> 23 [label="P"];
	24 -> 23 [label="S"];
	24 [label="",shape=point,color=black];
	25 -> 24;
	25 [label="-81867",color=blue];
	30 -> 25 [label="P"];
	26 -> 25 [label="S"];
	26 [label="",shape=point,color=black];
	28 -> 26 [label=" 82245"];
	27 [label="-81842",color=blue];
	29 -> 27 [label="P"];
	28 -> 27 [label="S"];
	28 [label="",shape=point,color=black];
	32 -> 28 [label=" 82578"];
	29 [label="-81437",color=blue];
	35 -> 29 [label="P"];
	30 -> 29 [label="S"];
	30 [label="",shape=point,color=black];
	31 -> 30 [label=" 81732"];
	31 [label="",shape=point,color=black];
	33 -> 31 [label=" 81842"];
	32 [label="-81328",color=blue];
	36 -> 32 [label="P"];
	33 -> 32 [label="S"];
	33 [label="",shape=point,color=black,shape=doublecircle,width=0.1,height=0.1];
	34 -> 33 [label=" 81605"];
	34 [label="",shape=point,color=black,shape=doublecircle,width=0.1,height=0.1];
	35 -> 34 [label=" 81433"];
	35 [label="",shape=point,color=black,shape=doublecircle,width=0.1,height=0.1];
	36 -> 35 [label=" 80947"];
	36 [label="",shape=point,color=black,shape=doublecircle,width=0.1,height=0.1];
	subgraph cluster0 {label="Malaysian"; labelloc = "b"; 5; 6; 7;}
	subgraph cluster1 {label="N.American"; labelloc = "b"; 11; 12;}
	subgraph cluster2 {label="Sake"; labelloc = "b"; 2; 8; 9;}
	subgraph cluster3 {label="W.African"; labelloc = "b"; 1; 4;}
	subgraph cluster4 {label="Wine/European"; labelloc = "b"; 0; 3; 10;}
	{ rank = same ; 0; 1; 2; 3; 4; 5; 6; 7; 8; 9; 10; 11; 12; }
}
