# Supplementary material for: Genealogy-Based Methods for Inference of Historical Recombination and Gene Flow and Their Application in Saccharomyces cerevisiae
Source: PLoS One. 2012 Nov 30;7(11):e46947. doi: 10.1371/journal.pone.0046947 (PMC3511476; doi:10.1371/journal.pone.0046947)
Supplement: Dataset S1 — Sample output of genealogical reconstructions using kwarg. An ancestral recombination graph is provided for each gene in the S. cerevisiae genome, in dot format [37]. See Figure 2 for an example. (TGZ) [file pone.0046947.s002.gz › ARG_YAL037W_0.dot]

digraph ARG {
	graph [fontname=Arial, fontsize="12.0", penwidth=1]
	node [fontname=Arial, fontsize="12.0", penwidth=1]
	edge [fontname=Arial, fontsize="12.0", penwidth=1]
	0 [label="DBVPG1373",color=red];
	20 -> 0;
	1 [label="DBVPG6044",color=red];
	13 -> 1;
	2 [label="K11",color=red];
	33 -> 2 [label=" 74613"];
	3 [label="L_1374",color=red];
	36 -> 3;
	4 [label="NCYC110",color=red];
	13 -> 4;
	5 [label="UWOPS03_461_4",color=red];
	15 -> 5 [label=" 74188"];
	6 [label="UWOPS05_217_3",color=red];
	15 -> 6;
	7 [label="UWOPS05_227_2",color=red];
	15 -> 7;
	8 [label="Y12",color=red];
	16 -> 8;
	9 [label="Y9",color=red];
	16 -> 9;
	10 [label="YJM978",color=red];
	25 -> 10;
	11 [label="YPS128",color=red];
	17 -> 11;
	12 [label="YPS606",color=red];
	17 -> 12;
	13 [label="",shape=point,color=black];
	18 -> 13 [label=" 73530, 73722,\l 73938, 74995"];
	15 [label="",shape=point,color=black];
	21 -> 15 [label=" 74455, 74467,\l 74491, 74542"];
	16 [label="",shape=point,color=black];
	32 -> 16 [label=" 74861"];
	17 [label="",shape=point,color=black];
	22 -> 17;
	18 [label="73543-",color=blue];
	51 -> 18 [label="P"];
	19 -> 18 [label="S"];
	19 [label="73722-",color=blue];
	20 -> 19 [label="P"];
	28 -> 19 [label="S"];
	20 [label="",shape=point,color=black];
	24 -> 20;
	21 [label="74228-",color=blue];
	29 -> 21 [label="P"];
	26 -> 21 [label="S"];
	22 [label="73872-",color=blue];
	30 -> 22 [label="P"];
	29 -> 22 [label="S"];
	24 [label="74140-",color=blue];
	35 -> 24 [label="P"];
	25 -> 24 [label="S"];
	25 [label="",shape=point,color=black];
	34 -> 25 [label=" 74157"];
	26 [label="74827-",color=blue];
	51 -> 26 [label="P"];
	32 -> 26 [label="S"];
	28 [label="74872-",color=blue];
	30 -> 28 [label="P"];
	29 -> 28 [label="S"];
	29 [label="",shape=point,color=black];
	31 -> 29;
	30 [label="",shape=point,color=black];
	39 -> 30;
	31 [label="74995-",color=blue];
	38 -> 31 [label="P"];
	32 -> 31 [label="S"];
	32 [label="",shape=point,color=black];
	33 -> 32 [label=" 75011, 75012"];
	33 [label="",shape=point,color=black];
	41 -> 33 [label=" 73856, 73971,\l 74539"];
	34 [label="74051-",color=blue];
	35 -> 34 [label="P"];
	36 -> 34 [label="S"];
	35 [label="",shape=point,color=black];
	42 -> 35 [label=" 73883, 73977,\l 74000"];
	36 [label="",shape=point,color=black];
	37 -> 36 [label=" 74210, 74228,\l 74328"];
	37 [label="74787-",color=blue];
	43 -> 37 [label="P"];
	38 -> 37 [label="S"];
	38 [label="",shape=point,color=black];
	40 -> 38 [label=" 74947, 75009,\l 75009"];
	39 [label="73856-",color=blue];
	40 -> 39 [label="P"];
	45 -> 39 [label="S"];
	40 [label="",shape=point,color=black];
	41 -> 40 [label=" 73802"];
	41 [label="",shape=point,color=black,shape=doublecircle,width=0.1,height=0.1];
	44 -> 41 [label=" 73642, 73683,\l 74844, 74872"];
	42 [label="74000-",color=blue];
	43 -> 42 [label="P"];
	51 -> 42 [label="S"];
	43 [label="",shape=point,color=black];
	47 -> 43 [label=" 73634"];
	44 [label="74613-",color=blue];
	46 -> 44 [label="P"];
	52 -> 44 [label="S"];
	45 [label="74000-",color=blue];
	51 -> 45 [label="P"];
	46 -> 45 [label="S"];
	46 [label="",shape=point,color=black];
	47 -> 46 [label=" 74209, 74243"];
	47 [label="",shape=point,color=black,shape=doublecircle,width=0.1,height=0.1];
	51 -> 47 [label=" 73543, 73872,\l 73878, 74051,\l 74140, 74242"];
	51 [label="",shape=point,color=black,shape=doublecircle,width=0.1,height=0.1];
	52 -> 51 [label=" 74787, 74827"];
	52 [label="",shape=point,color=black,shape=doublecircle,width=0.1,height=0.1];
	subgraph cluster0 {label="Malaysian"; labelloc = "b"; 5; 6; 7;}
	subgraph cluster1 {label="N.American"; labelloc = "b"; 11; 12;}
	subgraph cluster2 {label="Sake"; labelloc = "b"; 2; 8; 9;}
	subgraph cluster3 {label="W.African"; labelloc = "b"; 1; 4;}
	subgraph cluster4 {label="Wine/European"; labelloc = "b"; 0; 3; 10;}
	{ rank = same ; 0; 1; 2; 3; 4; 5; 6; 7; 8; 9; 10; 11; 12; }
}
