# Supplementary material for: Genealogy-Based Methods for Inference of Historical Recombination and Gene Flow and Their Application in Saccharomyces cerevisiae
Source: PLoS One. 2012 Nov 30;7(11):e46947. doi: 10.1371/journal.pone.0046947 (PMC3511476; doi:10.1371/journal.pone.0046947)
Supplement: Dataset S1 — Sample output of genealogical reconstructions using kwarg. An ancestral recombination graph is provided for each gene in the S. cerevisiae genome, in dot format [37]. See Figure 2 for an example. (TGZ) [file pone.0046947.s002.gz › ARG_YAL039C_0.dot]

digraph ARG {
	graph [fontname=Arial, fontsize="12.0", penwidth=1]
	node [fontname=Arial, fontsize="12.0", penwidth=1]
	edge [fontname=Arial, fontsize="12.0", penwidth=1]
	0 [label="DBVPG1373",color=red];
	37 -> 0 [label=" 68279"];
	1 [label="DBVPG6044",color=red];
	13 -> 1;
	2 [label="K11",color=red];
	39 -> 2 [label=" 68482, 68195"];
	3 [label="L_1374",color=red];
	25 -> 3 [label=" 69675"];
	4 [label="NCYC110",color=red];
	13 -> 4;
	5 [label="UWOPS03_461_4",color=red];
	15 -> 5;
	6 [label="UWOPS05_217_3",color=red];
	15 -> 6 [label=" 70130"];
	7 [label="UWOPS05_227_2",color=red];
	15 -> 7;
	8 [label="Y12",color=red];
	16 -> 8;
	9 [label="Y9",color=red];
	16 -> 9;
	10 [label="YJM978",color=red];
	34 -> 10;
	11 [label="YPS128",color=red];
	17 -> 11;
	12 [label="YPS606",color=red];
	17 -> 12;
	13 [label="",shape=point,color=black];
	18 -> 13 [label=" 69589, 69588,\l 69527, 68876,\l 68156"];
	15 [label="",shape=point,color=black];
	19 -> 15 [label=" 70375, 70110,\l 69669, 69593,\l 69432, 68513,\l 68507, 68500,\l 68470, 68327,\l 68321, 68033,\l 68033, 68033,\l 68033, 67879"];
	16 [label="",shape=point,color=black];
	21 -> 16 [label=" 70196, 69982,\l 69952"];
	17 [label="",shape=point,color=black];
	22 -> 17 [label=" 70270, 69586"];
	18 [label="-69586",color=blue];
	62 -> 18 [label="P"];
	46 -> 18 [label="S"];
	19 [label="-69742",color=blue];
	46 -> 19 [label="P"];
	32 -> 19 [label="S"];
	21 [label="-69669",color=blue];
	27 -> 21 [label="P"];
	23 -> 21 [label="S"];
	22 [label="-69830",color=blue];
	23 -> 22 [label="P"];
	30 -> 22 [label="S"];
	23 [label="",shape=point,color=black];
	24 -> 23;
	24 [label="-69432",color=blue];
	40 -> 24 [label="P"];
	26 -> 24 [label="S"];
	25 [label="-69732",color=blue];
	26 -> 25 [label="P"];
	44 -> 25 [label="S"];
	26 [label="",shape=point,color=black];
	35 -> 26;
	27 [label="-69113",color=blue];
	28 -> 27 [label="P"];
	38 -> 27 [label="S"];
	28 [label="-68726",color=blue];
	33 -> 28 [label="P"];
	46 -> 28 [label="S"];
	30 [label="-69952",color=blue];
	37 -> 30 [label="P"];
	54 -> 30 [label="S"];
	32 [label="-70498",color=blue];
	33 -> 32 [label="P"];
	62 -> 32 [label="S"];
	33 [label="",shape=point,color=black];
	41 -> 33;
	34 [label="-68680",color=blue];
	67 -> 34 [label="P"];
	36 -> 34 [label="S"];
	35 [label="-69669",color=blue];
	36 -> 35 [label="P"];
	45 -> 35 [label="S"];
	36 [label="",shape=point,color=black];
	37 -> 36 [label=" 68786"];
	37 [label="",shape=point,color=black];
	43 -> 37 [label=" 68740"];
	38 [label="-69432",color=blue];
	40 -> 38 [label="P"];
	39 -> 38 [label="S"];
	39 [label="",shape=point,color=black];
	51 -> 39 [label=" 69604"];
	40 [label="",shape=point,color=black];
	54 -> 40 [label=" 69281"];
	41 [label="-70196",color=blue];
	42 -> 41 [label="P"];
	56 -> 41 [label="S"];
	42 [label="-69830",color=blue];
	66 -> 42 [label="P"];
	43 -> 42 [label="S"];
	43 [label="",shape=point,color=black];
	44 -> 43 [label=" 69832, 69831"];
	44 [label="",shape=point,color=black];
	59 -> 44 [label=" 70498, 70346,\l 69760"];
	45 [label="-69760",color=blue];
	46 -> 45 [label="P"];
	52 -> 45 [label="S"];
	46 [label="",shape=point,color=black];
	47 -> 46 [label=" 69682"];
	47 [label="-70523",color=blue];
	48 -> 47 [label="P"];
	65 -> 47 [label="S"];
	48 [label="-69760",color=blue];
	50 -> 48 [label="P"];
	54 -> 48 [label="S"];
	50 [label="-68500",color=blue];
	68 -> 50 [label="P"];
	51 -> 50 [label="S"];
	51 [label="",shape=point,color=black];
	58 -> 51 [label=" 69732, 69679,\l 69676"];
	52 [label="-69831",color=blue];
	66 -> 52 [label="P"];
	57 -> 52 [label="S"];
	54 [label="",shape=point,color=black];
	55 -> 54 [label=" 70195, 70195"];
	55 [label="-70270",color=blue];
	64 -> 55 [label="P"];
	56 -> 55 [label="S"];
	56 [label="",shape=point,color=black];
	57 -> 56 [label=" 70450"];
	57 [label="",shape=point,color=black];
	58 -> 57 [label=" 70229, 70196,\l 70196"];
	58 [label="",shape=point,color=black];
	60 -> 58 [label=" 70281"];
	59 [label="-68740",color=blue];
	65 -> 59 [label="P"];
	60 -> 59 [label="S"];
	60 [label="",shape=point,color=black,shape=doublecircle,width=0.1,height=0.1];
	62 -> 60 [label=" 70511, 70191,\l 70189, 69556"];
	62 [label="",shape=point,color=black,shape=doublecircle,width=0.1,height=0.1];
	64 -> 62 [label=" 70523, 69113,\l 68960"];
	64 [label="",shape=point,color=black,shape=doublecircle,width=0.1,height=0.1];
	65 -> 64 [label=" 69830, 69742,\l 68726"];
	65 [label="",shape=point,color=black,shape=doublecircle,width=0.1,height=0.1];
	66 -> 65 [label=" 68680"];
	66 [label="",shape=point,color=black,shape=doublecircle,width=0.1,height=0.1];
	67 -> 66 [label=" 68623"];
	67 [label="",shape=point,color=black,shape=doublecircle,width=0.1,height=0.1];
	68 -> 67 [label=" 68498, 68320,\l 68297, 68239"];
	68 [label="",shape=point,color=black,shape=doublecircle,width=0.1,height=0.1];
	subgraph cluster0 {label="Malaysian"; labelloc = "b"; 5; 6; 7;}
	subgraph cluster1 {label="N.American"; labelloc = "b"; 11; 12;}
	subgraph cluster2 {label="Sake"; labelloc = "b"; 2; 8; 9;}
	subgraph cluster3 {label="W.African"; labelloc = "b"; 1; 4;}
	subgraph cluster4 {label="Wine/European"; labelloc = "b"; 0; 3; 10;}
	{ rank = same ; 0; 1; 2; 3; 4; 5; 6; 7; 8; 9; 10; 11; 12; }
}
