# Supplementary material for: Genealogy-Based Methods for Inference of Historical Recombination and Gene Flow and Their Application in Saccharomyces cerevisiae
Source: PLoS One. 2012 Nov 30;7(11):e46947. doi: 10.1371/journal.pone.0046947 (PMC3511476; doi:10.1371/journal.pone.0046947)
Supplement: Dataset S1 — Sample output of genealogical reconstructions using kwarg. An ancestral recombination graph is provided for each gene in the S. cerevisiae genome, in dot format [37]. See Figure 2 for an example. (TGZ) [file pone.0046947.s002.gz › ARG_YAL040C_0.dot]

digraph ARG {
	graph [fontname=Arial, fontsize="12.0", penwidth=1]
	node [fontname=Arial, fontsize="12.0", penwidth=1]
	edge [fontname=Arial, fontsize="12.0", penwidth=1]
	0 [label="DBVPG1373",color=red];
	19 -> 0 [label=" 68279, 67567"];
	1 [label="DBVPG6044",color=red];
	13 -> 1;
	2 [label="K11",color=red];
	21 -> 2 [label=" 68482, 68195,\l 67276, 67270"];
	3 [label="L_1374",color=red];
	20 -> 3;
	4 [label="NCYC110",color=red];
	13 -> 4;
	5 [label="UWOPS03_461_4",color=red];
	15 -> 5;
	6 [label="UWOPS05_217_3",color=red];
	15 -> 6 [label=" 66350"];
	7 [label="UWOPS05_227_2",color=red];
	15 -> 7;
	8 [label="Y12",color=red];
	27 -> 8;
	9 [label="Y9",color=red];
	27 -> 9 [label=" 66044"];
	10 [label="YJM978",color=red];
	20 -> 10;
	11 [label="YPS128",color=red];
	18 -> 11;
	12 [label="YPS606",color=red];
	18 -> 12;
	13 [label="",shape=point,color=black];
	29 -> 13 [label=" 68156, 67474,\l 67374, 67263,\l 67033, 65772,\l 65768, 65558"];
	15 [label="",shape=point,color=black];
	32 -> 15 [label=" 68513, 68507,\l 68500, 68470,\l 68327, 68321,\l 68033, 68033,\l 68033, 68033,\l 67879, 67669,\l 67342, 65801,\l 65740, 65542,\l 65447"];
	18 [label="",shape=point,color=black];
	34 -> 18 [label=" 67297, 66547,\l 65643"];
	19 [label="-66949",color=blue];
	20 -> 19 [label="P"];
	23 -> 19 [label="S"];
	20 [label="",shape=point,color=black];
	24 -> 20 [label=" 65992, 65911,\l 65872, 65771,\l 65571, 65543,\l 65515, 65507"];
	21 [label="-66044",color=blue];
	34 -> 21 [label="P"];
	25 -> 21 [label="S"];
	23 [label="-67033",color=blue];
	39 -> 23 [label="P"];
	24 -> 23 [label="S"];
	24 [label="",shape=point,color=black];
	25 -> 24 [label=" 67442, 67422"];
	25 [label="",shape=point,color=black];
	26 -> 25 [label=" 67716, 67507"];
	26 [label="-66169",color=blue];
	36 -> 26 [label="P"];
	27 -> 26 [label="S"];
	27 [label="",shape=point,color=black];
	28 -> 27 [label=" 66169"];
	28 [label="-65507",color=blue];
	39 -> 28 [label="P"];
	30 -> 28 [label="S"];
	29 [label="-66169",color=blue];
	30 -> 29 [label="P"];
	36 -> 29 [label="S"];
	30 [label="",shape=point,color=black];
	34 -> 30 [label=" 65591"];
	32 [label="-67033",color=blue];
	33 -> 32 [label="P"];
	39 -> 32 [label="S"];
	33 [label="-65447",color=blue];
	40 -> 33 [label="P"];
	34 -> 33 [label="S"];
	34 [label="",shape=point,color=black];
	36 -> 34 [label=" 66576, 66130,\l 66034"];
	36 [label="",shape=point,color=black,shape=doublecircle,width=0.1,height=0.1];
	39 -> 36 [label=" 68498, 68320,\l 68297, 68239,\l 66949, 65497"];
	39 [label="",shape=point,color=black,shape=doublecircle,width=0.1,height=0.1];
	40 -> 39 [label=" 65432"];
	40 [label="",shape=point,color=black,shape=doublecircle,width=0.1,height=0.1];
	subgraph cluster0 {label="Malaysian"; labelloc = "b"; 5; 6; 7;}
	subgraph cluster1 {label="N.American"; labelloc = "b"; 11; 12;}
	subgraph cluster2 {label="Sake"; labelloc = "b"; 2; 8; 9;}
	subgraph cluster3 {label="W.African"; labelloc = "b"; 1; 4;}
	subgraph cluster4 {label="Wine/European"; labelloc = "b"; 0; 3; 10;}
	{ rank = same ; 0; 1; 2; 3; 4; 5; 6; 7; 8; 9; 10; 11; 12; }
}
