# Supplementary material for: Genealogy-Based Methods for Inference of Historical Recombination and Gene Flow and Their Application in Saccharomyces cerevisiae
Source: PLoS One. 2012 Nov 30;7(11):e46947. doi: 10.1371/journal.pone.0046947 (PMC3511476; doi:10.1371/journal.pone.0046947)
Supplement: Dataset S1 — Sample output of genealogical reconstructions using kwarg. An ancestral recombination graph is provided for each gene in the S. cerevisiae genome, in dot format [37]. See Figure 2 for an example. (TGZ) [file pone.0046947.s002.gz › ARG_YAL041W_0.dot]

digraph ARG {
	graph [fontname=Arial, fontsize="12.0", penwidth=1]
	node [fontname=Arial, fontsize="12.0", penwidth=1]
	edge [fontname=Arial, fontsize="12.0", penwidth=1]
	0 [label="DBVPG1373",color=red];
	18 -> 0 [label=" 63116, 63729,\l 65032"];
	1 [label="DBVPG6044",color=red];
	14 -> 1;
	2 [label="K11",color=red];
	24 -> 2;
	3 [label="L_1374",color=red];
	18 -> 3;
	4 [label="NCYC110",color=red];
	14 -> 4;
	5 [label="UWOPS03_461_4",color=red];
	16 -> 5;
	6 [label="UWOPS05_217_3",color=red];
	16 -> 6;
	7 [label="UWOPS05_227_2",color=red];
	16 -> 7;
	8 [label="Y12",color=red];
	17 -> 8;
	9 [label="Y9",color=red];
	17 -> 9 [label=" 63781"];
	10 [label="YJM978",color=red];
	18 -> 10;
	11 [label="YPS128",color=red];
	19 -> 11;
	12 [label="YPS606",color=red];
	19 -> 12;
	14 [label="",shape=point,color=black];
	20 -> 14 [label=" 63647, 64916,\l 65135, 65173,\l 65558, 65768,\l 65772"];
	16 [label="",shape=point,color=black];
	27 -> 16 [label=" 62643, 62870,\l 63308, 63485,\l 63575, 63692,\l 63710, 63761,\l 64067, 64718,\l 64907, 65006,\l 65159, 65345,\l 65447, 65542,\l 65740"];
	17 [label="",shape=point,color=black];
	21 -> 17 [label=" 62951, 63461,\l 64095, 64908,\l 65037, 65366"];
	18 [label="",shape=point,color=black];
	25 -> 18 [label=" 63386, 63659,\l 64484, 64677,\l 64782, 65507,\l 65515, 65543,\l 65571, 65771"];
	19 [label="",shape=point,color=black];
	34 -> 19 [label=" 63821, 65643"];
	20 [label="65571-",color=blue];
	22 -> 20 [label="P"];
	21 -> 20 [label="S"];
	21 [label="",shape=point,color=black];
	31 -> 21 [label=" 65591"];
	22 [label="64259-",color=blue];
	39 -> 22 [label="P"];
	34 -> 22 [label="S"];
	24 [label="64280-",color=blue];
	26 -> 24 [label="P"];
	32 -> 24 [label="S"];
	25 [label="62643-",color=blue];
	40 -> 25 [label="P"];
	26 -> 25 [label="S"];
	26 [label="",shape=point,color=black];
	28 -> 26 [label=" 62727"];
	27 [label="63026-",color=blue];
	28 -> 27 [label="P"];
	29 -> 27 [label="S"];
	28 [label="",shape=point,color=black];
	35 -> 28 [label=" 63026"];
	29 [label="64095-",color=blue];
	40 -> 29 [label="P"];
	36 -> 29 [label="S"];
	31 [label="65447-",color=blue];
	32 -> 31 [label="P"];
	40 -> 31 [label="S"];
	32 [label="",shape=point,color=black];
	33 -> 32;
	33 [label="64484-",color=blue];
	38 -> 33 [label="P"];
	34 -> 33 [label="S"];
	34 [label="",shape=point,color=black];
	35 -> 34 [label=" 64664"];
	35 [label="",shape=point,color=black];
	36 -> 35 [label=" 64934, 65432"];
	36 [label="",shape=point,color=black,shape=doublecircle,width=0.1,height=0.1];
	38 -> 36 [label=" 64280, 64478,\l 65497"];
	38 [label="",shape=point,color=black,shape=doublecircle,width=0.1,height=0.1];
	39 -> 38 [label=" 63870, 64259"];
	39 [label="",shape=point,color=black,shape=doublecircle,width=0.1,height=0.1];
	40 -> 39 [label=" 62624, 62625,\l 63086"];
	40 [label="",shape=point,color=black,shape=doublecircle,width=0.1,height=0.1];
	subgraph cluster0 {label="Malaysian"; labelloc = "b"; 5; 6; 7;}
	subgraph cluster1 {label="N.American"; labelloc = "b"; 11; 12;}
	subgraph cluster2 {label="Sake"; labelloc = "b"; 2; 8; 9;}
	subgraph cluster3 {label="W.African"; labelloc = "b"; 1; 4;}
	subgraph cluster4 {label="Wine/European"; labelloc = "b"; 0; 3; 10;}
	{ rank = same ; 0; 1; 2; 3; 4; 5; 6; 7; 8; 9; 10; 11; 12; }
}
