# Supplementary material for: Genealogy-Based Methods for Inference of Historical Recombination and Gene Flow and Their Application in Saccharomyces cerevisiae
Source: PLoS One. 2012 Nov 30;7(11):e46947. doi: 10.1371/journal.pone.0046947 (PMC3511476; doi:10.1371/journal.pone.0046947)
Supplement: Dataset S1 — Sample output of genealogical reconstructions using kwarg. An ancestral recombination graph is provided for each gene in the S. cerevisiae genome, in dot format [37]. See Figure 2 for an example. (TGZ) [file pone.0046947.s002.gz › ARG_YAL047C_0.dot]

digraph ARG {
	graph [fontname=Arial, fontsize="12.0", penwidth=1]
	node [fontname=Arial, fontsize="12.0", penwidth=1]
	edge [fontname=Arial, fontsize="12.0", penwidth=1]
	0 [label="DBVPG1373",color=red];
	18 -> 0;
	1 [label="DBVPG6044",color=red];
	14 -> 1;
	2 [label="K11",color=red];
	26 -> 2;
	3 [label="L_1374",color=red];
	18 -> 3 [label=" 56059, 55161"];
	4 [label="NCYC110",color=red];
	14 -> 4;
	5 [label="UWOPS03_461_4",color=red];
	16 -> 5;
	6 [label="UWOPS05_217_3",color=red];
	16 -> 6;
	7 [label="UWOPS05_227_2",color=red];
	16 -> 7;
	8 [label="Y12",color=red];
	17 -> 8;
	9 [label="Y9",color=red];
	17 -> 9 [label=" 55915"];
	10 [label="YJM978",color=red];
	18 -> 10;
	11 [label="YPS128",color=red];
	19 -> 11;
	12 [label="YPS606",color=red];
	19 -> 12;
	14 [label="",shape=point,color=black];
	23 -> 14 [label=" 56145, 55900,\l 55689, 55509,\l 55427"];
	16 [label="",shape=point,color=black];
	20 -> 16 [label=" 56875, 56598,\l 55010, 54921"];
	17 [label="",shape=point,color=black];
	32 -> 17 [label=" 55181"];
	18 [label="",shape=point,color=black];
	21 -> 18 [label=" 56905, 56895"];
	19 [label="",shape=point,color=black];
	24 -> 19 [label=" 56481, 56369,\l 56212"];
	20 [label="-56787",color=blue];
	33 -> 20 [label="P"];
	22 -> 20 [label="S"];
	21 [label="-56872",color=blue];
	22 -> 21 [label="P"];
	27 -> 21 [label="S"];
	22 [label="",shape=point,color=black];
	25 -> 22;
	23 [label="-55689",color=blue];
	24 -> 23 [label="P"];
	42 -> 23 [label="S"];
	24 [label="",shape=point,color=black];
	36 -> 24 [label=" 55172"];
	25 [label="-55915",color=blue];
	26 -> 25 [label="P"];
	29 -> 25 [label="S"];
	26 [label="",shape=point,color=black];
	28 -> 26 [label=" 55257, 55146"];
	27 [label="-56875",color=blue];
	52 -> 27 [label="P"];
	28 -> 27 [label="S"];
	28 [label="",shape=point,color=black];
	30 -> 28 [label=" 56879"];
	29 [label="-56369",color=blue];
	31 -> 29 [label="P"];
	30 -> 29 [label="S"];
	30 [label="",shape=point,color=black];
	38 -> 30 [label=" 56787"];
	31 [label="-56059",color=blue];
	32 -> 31 [label="P"];
	46 -> 31 [label="S"];
	32 [label="",shape=point,color=black];
	34 -> 32 [label=" 56008"];
	33 [label="-56369",color=blue];
	34 -> 33 [label="P"];
	50 -> 33 [label="S"];
	34 [label="",shape=point,color=black];
	35 -> 34 [label=" 55521"];
	35 [label="-55257",color=blue];
	36 -> 35 [label="P"];
	40 -> 35 [label="S"];
	36 [label="",shape=point,color=black];
	37 -> 36 [label=" 55214"];
	37 [label="-55900",color=blue];
	38 -> 37 [label="P"];
	43 -> 37 [label="S"];
	38 [label="",shape=point,color=black,shape=doublecircle,width=0.1,height=0.1];
	39 -> 38 [label=" 55545"];
	39 [label="-56196",color=blue];
	40 -> 39 [label="P"];
	48 -> 39 [label="S"];
	40 [label="",shape=point,color=black,shape=doublecircle,width=0.1,height=0.1];
	41 -> 40 [label=" 55794"];
	41 [label="-56145",color=blue];
	42 -> 41 [label="P"];
	44 -> 41 [label="S"];
	42 [label="",shape=point,color=black,shape=doublecircle,width=0.1,height=0.1];
	43 -> 42 [label=" 55911, 55902"];
	43 [label="",shape=point,color=black,shape=doublecircle,width=0.1,height=0.1];
	49 -> 43 [label=" 56130"];
	44 [label="-56481",color=blue];
	51 -> 44 [label="P"];
	49 -> 44 [label="S"];
	46 [label="-56212",color=blue];
	48 -> 46 [label="P"];
	52 -> 46 [label="S"];
	48 [label="",shape=point,color=black];
	49 -> 48 [label=" 56196"];
	49 [label="",shape=point,color=black,shape=doublecircle,width=0.1,height=0.1];
	50 -> 49 [label=" 56872, 56619,\l 56160"];
	50 [label="",shape=point,color=black,shape=doublecircle,width=0.1,height=0.1];
	51 -> 50 [label=" 56476"];
	51 [label="",shape=point,color=black,shape=doublecircle,width=0.1,height=0.1];
	52 -> 51 [label=" 56352"];
	52 [label="",shape=point,color=black,shape=doublecircle,width=0.1,height=0.1];
	subgraph cluster0 {label="Malaysian"; labelloc = "b"; 5; 6; 7;}
	subgraph cluster1 {label="N.American"; labelloc = "b"; 11; 12;}
	subgraph cluster2 {label="Sake"; labelloc = "b"; 2; 8; 9;}
	subgraph cluster3 {label="W.African"; labelloc = "b"; 1; 4;}
	subgraph cluster4 {label="Wine/European"; labelloc = "b"; 0; 3; 10;}
	{ rank = same ; 0; 1; 2; 3; 4; 5; 6; 7; 8; 9; 10; 11; 12; }
}
