# Supplementary material for: Genealogy-Based Methods for Inference of Historical Recombination and Gene Flow and Their Application in Saccharomyces cerevisiae
Source: PLoS One. 2012 Nov 30;7(11):e46947. doi: 10.1371/journal.pone.0046947 (PMC3511476; doi:10.1371/journal.pone.0046947)
Supplement: Dataset S1 — Sample output of genealogical reconstructions using kwarg. An ancestral recombination graph is provided for each gene in the S. cerevisiae genome, in dot format [37]. See Figure 2 for an example. (TGZ) [file pone.0046947.s002.gz › ARG_YAL051W_0.dot]

digraph ARG {
	graph [fontname=Arial, fontsize="12.0", penwidth=1]
	node [fontname=Arial, fontsize="12.0", penwidth=1]
	edge [fontname=Arial, fontsize="12.0", penwidth=1]
	0 [label="DBVPG1373",color=red];
	22 -> 0;
	1 [label="DBVPG6044",color=red];
	13 -> 1;
	2 [label="K11",color=red];
	18 -> 2;
	3 [label="L_1374",color=red];
	36 -> 3;
	4 [label="NCYC110",color=red];
	13 -> 4;
	5 [label="UWOPS03_461_4",color=red];
	15 -> 5;
	6 [label="UWOPS05_217_3",color=red];
	15 -> 6;
	7 [label="UWOPS05_227_2",color=red];
	15 -> 7;
	8 [label="Y12",color=red];
	16 -> 8;
	9 [label="Y9",color=red];
	16 -> 9 [label=" 48519, 50216"];
	10 [label="YJM978",color=red];
	23 -> 10;
	11 [label="YPS128",color=red];
	17 -> 11;
	12 [label="YPS606",color=red];
	17 -> 12;
	13 [label="",shape=point,color=black];
	24 -> 13 [label=" 49404, 50205,\l 50499"];
	15 [label="",shape=point,color=black];
	21 -> 15 [label=" 48767, 48907,\l 50061"];
	16 [label="",shape=point,color=black];
	18 -> 16 [label=" 50445"];
	17 [label="",shape=point,color=black];
	19 -> 17 [label=" 48253, 48936,\l 49374, 51600"];
	18 [label="",shape=point,color=black];
	30 -> 18 [label=" 48303, 49676,\l 51552, 51775"];
	19 [label="49404-",color=blue];
	37 -> 19 [label="P"];
	20 -> 19 [label="S"];
	20 [label="49590-",color=blue];
	21 -> 20 [label="P"];
	27 -> 20 [label="S"];
	21 [label="",shape=point,color=black];
	25 -> 21 [label=" 49459"];
	22 [label="48823-",color=blue];
	40 -> 22 [label="P"];
	23 -> 22 [label="S"];
	23 [label="",shape=point,color=black];
	35 -> 23;
	24 [label="50499-",color=blue];
	32 -> 24 [label="P"];
	25 -> 24 [label="S"];
	25 [label="",shape=point,color=black];
	26 -> 25 [label=" 51096"];
	26 [label="51147-",color=blue];
	28 -> 26 [label="P"];
	27 -> 26 [label="S"];
	27 [label="",shape=point,color=black];
	50 -> 27 [label=" 51288"];
	28 [label="50841-",color=blue];
	48 -> 28 [label="P"];
	36 -> 28 [label="S"];
	30 [label="51096-",color=blue];
	38 -> 30 [label="P"];
	36 -> 30 [label="S"];
	32 [label="49104-",color=blue];
	41 -> 32 [label="P"];
	33 -> 32 [label="S"];
	33 [label="49506-",color=blue];
	50 -> 33 [label="P"];
	54 -> 33 [label="S"];
	35 [label="49459-",color=blue];
	36 -> 35 [label="P"];
	44 -> 35 [label="S"];
	36 [label="",shape=point,color=black];
	39 -> 36 [label=" 49115"];
	37 [label="48936-",color=blue];
	38 -> 37 [label="P"];
	63 -> 37 [label="S"];
	38 [label="",shape=point,color=black];
	52 -> 38 [label=" 48527"];
	39 [label="48816-",color=blue];
	40 -> 39 [label="P"];
	45 -> 39 [label="S"];
	40 [label="",shape=point,color=black];
	66 -> 40 [label=" 48287, 48816"];
	41 [label="49056-",color=blue];
	63 -> 41 [label="P"];
	52 -> 41 [label="S"];
	44 [label="49590-",color=blue];
	60 -> 44 [label="P"];
	45 -> 44 [label="S"];
	45 [label="",shape=point,color=black];
	46 -> 45 [label=" 50433, 50841,\l 50961, 50975,\l 51147, 51322,\l 51435"];
	46 [label="50271-",color=blue];
	61 -> 46 [label="P"];
	47 -> 46 [label="S"];
	47 [label="50385-",color=blue];
	48 -> 47 [label="P"];
	53 -> 47 [label="S"];
	48 [label="",shape=point,color=black];
	49 -> 48;
	49 [label="49912-",color=blue];
	59 -> 49 [label="P"];
	50 -> 49 [label="S"];
	50 [label="",shape=point,color=black];
	51 -> 50 [label=" 50271, 50385"];
	51 [label="50445-",color=blue];
	60 -> 51 [label="P"];
	52 -> 51 [label="S"];
	52 [label="",shape=point,color=black];
	53 -> 52 [label=" 50664, 51027,\l 51030"];
	53 [label="",shape=point,color=black,shape=doublecircle,width=0.1,height=0.1];
	57 -> 53 [label=" 50457"];
	54 [label="49872-",color=blue];
	59 -> 54 [label="P"];
	57 -> 54 [label="S"];
	57 [label="",shape=point,color=black,shape=doublecircle,width=0.1,height=0.1];
	58 -> 57 [label=" 50355, 50412"];
	58 [label="49676-",color=blue];
	59 -> 58 [label="P"];
	60 -> 58 [label="S"];
	59 [label="",shape=point,color=black];
	62 -> 59 [label=" 49056, 49104,\l 49239"];
	60 [label="",shape=point,color=black,shape=doublecircle,width=0.1,height=0.1];
	64 -> 60 [label=" 50025"];
	61 [label="49676-",color=blue];
	62 -> 61 [label="P"];
	64 -> 61 [label="S"];
	62 [label="",shape=point,color=black];
	63 -> 62 [label=" 48891, 49248,\l 49506, 49590,\l 49605"];
	63 [label="",shape=point,color=black,shape=doublecircle,width=0.1,height=0.1];
	66 -> 63 [label=" 48823"];
	64 [label="",shape=point,color=black,shape=doublecircle,width=0.1,height=0.1];
	66 -> 64 [label=" 49872, 49912"];
	66 [label="",shape=point,color=black,shape=doublecircle,width=0.1,height=0.1];
	subgraph cluster0 {label="Malaysian"; labelloc = "b"; 5; 6; 7;}
	subgraph cluster1 {label="N.American"; labelloc = "b"; 11; 12;}
	subgraph cluster2 {label="Sake"; labelloc = "b"; 2; 8; 9;}
	subgraph cluster3 {label="W.African"; labelloc = "b"; 1; 4;}
	subgraph cluster4 {label="Wine/European"; labelloc = "b"; 0; 3; 10;}
	{ rank = same ; 0; 1; 2; 3; 4; 5; 6; 7; 8; 9; 10; 11; 12; }
}
