# Supplementary material for: Genealogy-Based Methods for Inference of Historical Recombination and Gene Flow and Their Application in Saccharomyces cerevisiae
Source: PLoS One. 2012 Nov 30;7(11):e46947. doi: 10.1371/journal.pone.0046947 (PMC3511476; doi:10.1371/journal.pone.0046947)
Supplement: Dataset S1 — Sample output of genealogical reconstructions using kwarg. An ancestral recombination graph is provided for each gene in the S. cerevisiae genome, in dot format [37]. See Figure 2 for an example. (TGZ) [file pone.0046947.s002.gz › ARG_YAL053W_0.dot]

digraph ARG {
	graph [fontname=Arial, fontsize="12.0", penwidth=1]
	node [fontname=Arial, fontsize="12.0", penwidth=1]
	edge [fontname=Arial, fontsize="12.0", penwidth=1]
	0 [label="DBVPG1373",color=red];
	17 -> 0;
	1 [label="DBVPG6044",color=red];
	13 -> 1;
	2 [label="K11",color=red];
	19 -> 2 [label=" 48167"];
	3 [label="L_1374",color=red];
	21 -> 3 [label=" 45370, 45526,\l 45527"];
	4 [label="NCYC110",color=red];
	13 -> 4;
	5 [label="UWOPS03_461_4",color=red];
	15 -> 5;
	6 [label="UWOPS05_217_3",color=red];
	15 -> 6;
	7 [label="UWOPS05_227_2",color=red];
	15 -> 7;
	8 [label="Y12",color=red];
	16 -> 8;
	9 [label="Y9",color=red];
	16 -> 9 [label=" 48519"];
	10 [label="YJM978",color=red];
	17 -> 10;
	11 [label="YPS128",color=red];
	18 -> 11;
	12 [label="YPS606",color=red];
	18 -> 12;
	13 [label="",shape=point,color=black];
	20 -> 13 [label=" 45025, 45199,\l 45687, 45832,\l 46373, 47045,\l 47897, 48055"];
	15 [label="",shape=point,color=black];
	52 -> 15 [label=" 45371, 45371,\l 45439, 45650,\l 45659, 45913,\l 45960, 45967,\l 46085, 46286,\l 46380, 46439,\l 46442, 46466,\l 47679, 47810"];
	16 [label="",shape=point,color=black];
	19 -> 16 [label=" 45812"];
	17 [label="",shape=point,color=black];
	33 -> 17 [label=" 47016"];
	18 [label="",shape=point,color=black];
	23 -> 18 [label=" 48253"];
	19 [label="",shape=point,color=black];
	29 -> 19 [label=" 45273, 45440,\l 47171, 47414,\l 47513, 48303"];
	20 [label="45545-",color=blue];
	22 -> 20 [label="P"];
	25 -> 20 [label="S"];
	21 [label="45527-",color=blue];
	34 -> 21 [label="P"];
	22 -> 21 [label="S"];
	22 [label="",shape=point,color=black];
	32 -> 22 [label=" 45545"];
	23 [label="47519-",color=blue];
	36 -> 23 [label="P"];
	24 -> 23 [label="S"];
	24 [label="47810-",color=blue];
	25 -> 24 [label="P"];
	30 -> 24 [label="S"];
	25 [label="",shape=point,color=black];
	26 -> 25 [label=" 47661, 47691"];
	26 [label="46380-",color=blue];
	47 -> 26 [label="P"];
	27 -> 26 [label="S"];
	27 [label="46833-",color=blue];
	33 -> 27 [label="P"];
	43 -> 27 [label="S"];
	29 [label="48253-",color=blue];
	40 -> 29 [label="P"];
	30 -> 29 [label="S"];
	30 [label="",shape=point,color=black];
	52 -> 30 [label=" 48527"];
	32 [label="47513-",color=blue];
	38 -> 32 [label="P"];
	33 -> 32 [label="S"];
	33 [label="",shape=point,color=black];
	35 -> 33 [label=" 48287"];
	34 [label="45371-",color=blue];
	35 -> 34 [label="P"];
	56 -> 34 [label="S"];
	35 [label="",shape=point,color=black];
	37 -> 35 [label=" 45034, 45370"];
	36 [label="45547-",color=blue];
	37 -> 36 [label="P"];
	47 -> 36 [label="S"];
	37 [label="",shape=point,color=black];
	39 -> 37 [label=" 45370"];
	38 [label="47414-",color=blue];
	39 -> 38 [label="P"];
	59 -> 38 [label="S"];
	39 [label="",shape=point,color=black];
	41 -> 39 [label=" 46670, 46838"];
	40 [label="47171-",color=blue];
	42 -> 40 [label="P"];
	45 -> 40 [label="S"];
	41 [label="46847-",color=blue];
	50 -> 41 [label="P"];
	42 -> 41 [label="S"];
	42 [label="",shape=point,color=black];
	44 -> 42 [label=" 46895, 46913"];
	43 [label="46928-",color=blue];
	44 -> 43 [label="P"];
	54 -> 43 [label="S"];
	44 [label="",shape=point,color=black];
	49 -> 44 [label=" 46928"];
	45 [label="48167-",color=blue];
	56 -> 45 [label="P"];
	60 -> 45 [label="S"];
	47 [label="",shape=point,color=black];
	48 -> 47;
	48 [label="45967-",color=blue];
	59 -> 48 [label="P"];
	49 -> 48 [label="S"];
	49 [label="",shape=point,color=black];
	50 -> 49 [label=" 46031, 46847,\l 46859, 46871,\l 47519"];
	50 [label="",shape=point,color=black];
	51 -> 50 [label=" 45649, 46424,\l 46445, 46598,\l 46829, 46833"];
	51 [label="47207-",color=blue];
	52 -> 51 [label="P"];
	55 -> 51 [label="S"];
	52 [label="",shape=point,color=black,shape=doublecircle,width=0.1,height=0.1];
	57 -> 52 [label=" 45432, 45547,\l 46967"];
	54 [label="48055-",color=blue];
	55 -> 54 [label="P"];
	59 -> 54 [label="S"];
	55 [label="",shape=point,color=black];
	56 -> 55 [label=" 47255"];
	56 [label="",shape=point,color=black];
	57 -> 56 [label=" 47207, 47846,\l 47909"];
	57 [label="",shape=point,color=black,shape=doublecircle,width=0.1,height=0.1];
	59 -> 57 [label=" 47507, 48116"];
	59 [label="",shape=point,color=black,shape=doublecircle,width=0.1,height=0.1];
	60 -> 59 [label=" 48230"];
	60 [label="",shape=point,color=black,shape=doublecircle,width=0.1,height=0.1];
	subgraph cluster0 {label="Malaysian"; labelloc = "b"; 5; 6; 7;}
	subgraph cluster1 {label="N.American"; labelloc = "b"; 11; 12;}
	subgraph cluster2 {label="Sake"; labelloc = "b"; 2; 8; 9;}
	subgraph cluster3 {label="W.African"; labelloc = "b"; 1; 4;}
	subgraph cluster4 {label="Wine/European"; labelloc = "b"; 0; 3; 10;}
	{ rank = same ; 0; 1; 2; 3; 4; 5; 6; 7; 8; 9; 10; 11; 12; }
}
