# Supplementary material for: Genealogy-Based Methods for Inference of Historical Recombination and Gene Flow and Their Application in Saccharomyces cerevisiae
Source: PLoS One. 2012 Nov 30;7(11):e46947. doi: 10.1371/journal.pone.0046947 (PMC3511476; doi:10.1371/journal.pone.0046947)
Supplement: Dataset S1 — Sample output of genealogical reconstructions using kwarg. An ancestral recombination graph is provided for each gene in the S. cerevisiae genome, in dot format [37]. See Figure 2 for an example. (TGZ) [file pone.0046947.s002.gz › ARG_YAL055W_0.dot]

digraph ARG {
	graph [fontname=Arial, fontsize="12.0", penwidth=1]
	node [fontname=Arial, fontsize="12.0", penwidth=1]
	edge [fontname=Arial, fontsize="12.0", penwidth=1]
	0 [label="DBVPG1373",color=red];
	18 -> 0 [label=" 42098"];
	1 [label="DBVPG6044",color=red];
	14 -> 1;
	2 [label="K11",color=red];
	20 -> 2 [label=" 42158"];
	3 [label="L_1374",color=red];
	18 -> 3;
	4 [label="NCYC110",color=red];
	14 -> 4;
	5 [label="UWOPS03_461_4",color=red];
	16 -> 5;
	6 [label="UWOPS05_217_3",color=red];
	16 -> 6;
	7 [label="UWOPS05_227_2",color=red];
	16 -> 7;
	8 [label="Y12",color=red];
	17 -> 8;
	9 [label="Y9",color=red];
	17 -> 9;
	10 [label="YJM978",color=red];
	18 -> 10;
	11 [label="YPS128",color=red];
	21 -> 11;
	12 [label="YPS606",color=red];
	21 -> 12;
	14 [label="",shape=point,color=black];
	24 -> 14 [label=" 42020, 42187"];
	16 [label="",shape=point,color=black];
	26 -> 16 [label=" 42162, 42244,\l 42422"];
	17 [label="",shape=point,color=black];
	25 -> 17 [label=" 42258"];
	18 [label="",shape=point,color=black];
	33 -> 18 [label=" 41907, 42563"];
	20 [label="42098-",color=blue];
	43 -> 20 [label="P"];
	21 -> 20 [label="S"];
	21 [label="",shape=point,color=black];
	22 -> 21;
	22 [label="42422-",color=blue];
	40 -> 22 [label="P"];
	25 -> 22 [label="S"];
	24 [label="42636-",color=blue];
	27 -> 24 [label="P"];
	25 -> 24 [label="S"];
	25 [label="",shape=point,color=black];
	29 -> 25 [label=" 42685"];
	26 [label="42591-",color=blue];
	31 -> 26 [label="P"];
	27 -> 26 [label="S"];
	27 [label="",shape=point,color=black];
	28 -> 27 [label=" 42636"];
	28 [label="42485-",color=blue];
	38 -> 28 [label="P"];
	29 -> 28 [label="S"];
	29 [label="",shape=point,color=black];
	30 -> 29 [label=" 42528, 42591,\l 42630"];
	30 [label="42422-",color=blue];
	32 -> 30 [label="P"];
	31 -> 30 [label="S"];
	31 [label="",shape=point,color=black];
	37 -> 31 [label=" 42485, 42555"];
	32 [label="42020-",color=blue];
	44 -> 32 [label="P"];
	33 -> 32 [label="S"];
	33 [label="",shape=point,color=black];
	34 -> 33;
	34 [label="42285-",color=blue];
	40 -> 34 [label="P"];
	36 -> 34 [label="S"];
	36 [label="42316-",color=blue];
	37 -> 36 [label="P"];
	38 -> 36 [label="S"];
	37 [label="",shape=point,color=black];
	39 -> 37 [label=" 42307"];
	38 [label="",shape=point,color=black];
	41 -> 38 [label=" 42414"];
	39 [label="42120-",color=blue];
	40 -> 39 [label="P"];
	43 -> 39 [label="S"];
	40 [label="",shape=point,color=black];
	41 -> 40 [label=" 42120"];
	41 [label="",shape=point,color=black,shape=doublecircle,width=0.1,height=0.1];
	43 -> 41 [label=" 42024, 42148,\l 42181, 42285,\l 42291, 42316,\l 42323"];
	43 [label="",shape=point,color=black,shape=doublecircle,width=0.1,height=0.1];
	44 -> 43 [label=" 41988"];
	44 [label="",shape=point,color=black,shape=doublecircle,width=0.1,height=0.1];
	subgraph cluster0 {label="Malaysian"; labelloc = "b"; 5; 6; 7;}
	subgraph cluster1 {label="N.American"; labelloc = "b"; 11; 12;}
	subgraph cluster2 {label="Sake"; labelloc = "b"; 2; 8; 9;}
	subgraph cluster3 {label="W.African"; labelloc = "b"; 1; 4;}
	subgraph cluster4 {label="Wine/European"; labelloc = "b"; 0; 3; 10;}
	{ rank = same ; 0; 1; 2; 3; 4; 5; 6; 7; 8; 9; 10; 11; 12; }
}
