# Supplementary material for: Genealogy-Based Methods for Inference of Historical Recombination and Gene Flow and Their Application in Saccharomyces cerevisiae
Source: PLoS One. 2012 Nov 30;7(11):e46947. doi: 10.1371/journal.pone.0046947 (PMC3511476; doi:10.1371/journal.pone.0046947)
Supplement: Dataset S1 — Sample output of genealogical reconstructions using kwarg. An ancestral recombination graph is provided for each gene in the S. cerevisiae genome, in dot format [37]. See Figure 2 for an example. (TGZ) [file pone.0046947.s002.gz › ARG_YAL056W_0.dot]

digraph ARG {
	graph [fontname=Arial, fontsize="12.0", penwidth=1]
	node [fontname=Arial, fontsize="12.0", penwidth=1]
	edge [fontname=Arial, fontsize="12.0", penwidth=1]
	0 [label="DBVPG1373",color=red];
	13 -> 0 [label=" 40142, 42098"];
	1 [label="DBVPG6044",color=red];
	14 -> 1;
	2 [label="K11",color=red];
	20 -> 2 [label=" 39780, 42158"];
	3 [label="L_1374",color=red];
	13 -> 3;
	4 [label="NCYC110",color=red];
	14 -> 4;
	5 [label="UWOPS03_461_4",color=red];
	16 -> 5;
	6 [label="UWOPS05_217_3",color=red];
	16 -> 6;
	7 [label="UWOPS05_227_2",color=red];
	16 -> 7;
	8 [label="Y12",color=red];
	17 -> 8;
	9 [label="Y9",color=red];
	17 -> 9 [label=" 41051"];
	10 [label="YJM978",color=red];
	19 -> 10;
	11 [label="YPS128",color=red];
	18 -> 11;
	12 [label="YPS606",color=red];
	18 -> 12;
	13 [label="",shape=point,color=black];
	19 -> 13 [label=" 41500"];
	14 [label="",shape=point,color=black];
	48 -> 14 [label=" 39067, 39404,\l 39709, 39724,\l 40524, 42020"];
	16 [label="",shape=point,color=black];
	30 -> 16 [label=" 39742, 40182,\l 40210, 40420,\l 40571, 40612,\l 40756, 40846,\l 40927, 41044,\l 42162"];
	17 [label="",shape=point,color=black];
	39 -> 17 [label=" 39163, 40238,\l 41884"];
	18 [label="",shape=point,color=black];
	50 -> 18 [label=" 39053, 39065,\l 39382, 40914"];
	19 [label="",shape=point,color=black];
	23 -> 19 [label=" 40065, 41588,\l 41907"];
	20 [label="41588-",color=blue];
	29 -> 20 [label="P"];
	21 -> 20 [label="S"];
	21 [label="42020-",color=blue];
	50 -> 21 [label="P"];
	25 -> 21 [label="S"];
	23 [label="39106-",color=blue];
	36 -> 23 [label="P"];
	24 -> 23 [label="S"];
	24 [label="41051-",color=blue];
	25 -> 24 [label="P"];
	28 -> 24 [label="S"];
	25 [label="",shape=point,color=black];
	26 -> 25;
	26 [label="39780-",color=blue];
	29 -> 26 [label="P"];
	27 -> 26 [label="S"];
	27 [label="39902-",color=blue];
	28 -> 27 [label="P"];
	33 -> 27 [label="S"];
	28 [label="",shape=point,color=black];
	37 -> 28;
	29 [label="",shape=point,color=black];
	40 -> 29 [label=" 39124"];
	30 [label="41158-",color=blue];
	34 -> 30 [label="P"];
	31 -> 30 [label="S"];
	31 [label="41588-",color=blue];
	40 -> 31 [label="P"];
	35 -> 31 [label="S"];
	33 [label="39921-",color=blue];
	34 -> 33 [label="P"];
	54 -> 33 [label="S"];
	34 [label="",shape=point,color=black];
	56 -> 34 [label=" 39920"];
	35 [label="42120-",color=blue];
	36 -> 35 [label="P"];
	58 -> 35 [label="S"];
	36 [label="",shape=point,color=black];
	41 -> 36;
	37 [label="39920-",color=blue];
	46 -> 37 [label="P"];
	38 -> 37 [label="S"];
	38 [label="41272-",color=blue];
	39 -> 38 [label="P"];
	51 -> 38 [label="S"];
	39 [label="",shape=point,color=black];
	40 -> 39 [label=" 41272"];
	40 [label="",shape=point,color=black];
	43 -> 40 [label=" 39796, 40381,\l 40867, 41482"];
	41 [label="41588-",color=blue];
	46 -> 41 [label="P"];
	52 -> 41 [label="S"];
	43 [label="40612-",color=blue];
	48 -> 43 [label="P"];
	45 -> 43 [label="S"];
	45 [label="41907-",color=blue];
	46 -> 45 [label="P"];
	53 -> 45 [label="S"];
	46 [label="",shape=point,color=black];
	47 -> 46;
	47 [label="40669-",color=blue];
	58 -> 47 [label="P"];
	48 -> 47 [label="S"];
	48 [label="",shape=point,color=black];
	49 -> 48 [label=" 40861, 41158,\l 41737"];
	49 [label="42098-",color=blue];
	50 -> 49 [label="P"];
	56 -> 49 [label="S"];
	50 [label="",shape=point,color=black,shape=doublecircle,width=0.1,height=0.1];
	51 -> 50 [label=" 39964, 41279,\l 41803"];
	51 [label="",shape=point,color=black,shape=doublecircle,width=0.1,height=0.1];
	52 -> 51 [label=" 41738, 41755"];
	52 [label="",shape=point,color=black,shape=doublecircle,width=0.1,height=0.1];
	53 -> 52 [label=" 41988"];
	53 [label="",shape=point,color=black,shape=doublecircle,width=0.1,height=0.1];
	54 -> 53 [label=" 42024"];
	54 [label="",shape=point,color=black,shape=doublecircle,width=0.1,height=0.1];
	56 -> 54 [label=" 39921, 39958,\l 40030, 40231,\l 40498, 40505,\l 40552, 40675,\l 42120"];
	56 [label="",shape=point,color=black,shape=doublecircle,width=0.1,height=0.1];
	58 -> 56 [label=" 39106, 39902,\l 40669, 42148"];
	58 [label="",shape=point,color=black,shape=doublecircle,width=0.1,height=0.1];
	subgraph cluster0 {label="Malaysian"; labelloc = "b"; 5; 6; 7;}
	subgraph cluster1 {label="N.American"; labelloc = "b"; 11; 12;}
	subgraph cluster2 {label="Sake"; labelloc = "b"; 2; 8; 9;}
	subgraph cluster3 {label="W.African"; labelloc = "b"; 1; 4;}
	subgraph cluster4 {label="Wine/European"; labelloc = "b"; 0; 3; 10;}
	{ rank = same ; 0; 1; 2; 3; 4; 5; 6; 7; 8; 9; 10; 11; 12; }
}
