# Supplementary material for: Genealogy-Based Methods for Inference of Historical Recombination and Gene Flow and Their Application in Saccharomyces cerevisiae
Source: PLoS One. 2012 Nov 30;7(11):e46947. doi: 10.1371/journal.pone.0046947 (PMC3511476; doi:10.1371/journal.pone.0046947)
Supplement: Dataset S1 — Sample output of genealogical reconstructions using kwarg. An ancestral recombination graph is provided for each gene in the S. cerevisiae genome, in dot format [37]. See Figure 2 for an example. (TGZ) [file pone.0046947.s002.gz › ARG_YAL058W_0.dot]

digraph ARG {
	graph [fontname=Arial, fontsize="12.0", penwidth=1]
	node [fontname=Arial, fontsize="12.0", penwidth=1]
	edge [fontname=Arial, fontsize="12.0", penwidth=1]
	0 [label="DBVPG1373",color=red];
	29 -> 0;
	1 [label="DBVPG6044",color=red];
	13 -> 1;
	2 [label="K11",color=red];
	18 -> 2 [label=" 37415, 37461,\l 37522"];
	3 [label="L_1374",color=red];
	26 -> 3;
	4 [label="NCYC110",color=red];
	13 -> 4;
	5 [label="UWOPS03_461_4",color=red];
	15 -> 5;
	6 [label="UWOPS05_217_3",color=red];
	15 -> 6;
	7 [label="UWOPS05_227_2",color=red];
	15 -> 7;
	8 [label="Y12",color=red];
	22 -> 8;
	9 [label="Y9",color=red];
	22 -> 9;
	10 [label="YJM978",color=red];
	27 -> 10;
	11 [label="YPS128",color=red];
	17 -> 11;
	12 [label="YPS606",color=red];
	17 -> 12;
	13 [label="",shape=point,color=black];
	21 -> 13 [label=" 37282, 37863,\l 37914, 37923,\l 38339, 38515,\l 38536, 38763"];
	15 [label="",shape=point,color=black];
	34 -> 15 [label=" 37153, 37260,\l 37270, 37572,\l 37735, 38116"];
	17 [label="",shape=point,color=black];
	25 -> 17 [label=" 37511, 37512,\l 38232"];
	18 [label="37596-",color=blue];
	38 -> 18 [label="P"];
	19 -> 18 [label="S"];
	19 [label="38658-",color=blue];
	34 -> 19 [label="P"];
	32 -> 19 [label="S"];
	21 [label="38409-",color=blue];
	23 -> 21 [label="P"];
	22 -> 21 [label="S"];
	22 [label="",shape=point,color=black];
	24 -> 22 [label=" 38505, 38534"];
	23 [label="37572-",color=blue];
	24 -> 23 [label="P"];
	25 -> 23 [label="S"];
	24 [label="",shape=point,color=black];
	35 -> 24 [label=" 37295"];
	25 [label="",shape=point,color=black];
	36 -> 25 [label=" 38109, 38409"];
	26 [label="37863-",color=blue];
	28 -> 26 [label="P"];
	27 -> 26 [label="S"];
	27 [label="",shape=point,color=black];
	31 -> 27 [label=" 37886"];
	28 [label="37596-",color=blue];
	29 -> 28 [label="P"];
	34 -> 28 [label="S"];
	29 [label="",shape=point,color=black];
	31 -> 29 [label=" 37256"];
	31 [label="",shape=point,color=black];
	32 -> 31 [label=" 37316, 37331,\l 37725, 38237,\l 38491, 38525,\l 38889"];
	32 [label="",shape=point,color=black];
	33 -> 32 [label=" 38690"];
	33 [label="38339-",color=blue];
	34 -> 33 [label="P"];
	38 -> 33 [label="S"];
	34 [label="",shape=point,color=black];
	35 -> 34 [label=" 37977"];
	35 [label="",shape=point,color=black];
	36 -> 35 [label=" 37596, 38037,\l 38362"];
	36 [label="",shape=point,color=black,shape=doublecircle,width=0.1,height=0.1];
	38 -> 36 [label=" 37370, 38658"];
	38 [label="",shape=point,color=black,shape=doublecircle,width=0.1,height=0.1];
	subgraph cluster0 {label="Malaysian"; labelloc = "b"; 5; 6; 7;}
	subgraph cluster1 {label="N.American"; labelloc = "b"; 11; 12;}
	subgraph cluster2 {label="Sake"; labelloc = "b"; 2; 8; 9;}
	subgraph cluster3 {label="W.African"; labelloc = "b"; 1; 4;}
	subgraph cluster4 {label="Wine/European"; labelloc = "b"; 0; 3; 10;}
	{ rank = same ; 0; 1; 2; 3; 4; 5; 6; 7; 8; 9; 10; 11; 12; }
}
