# Supplementary material for: Genealogy-Based Methods for Inference of Historical Recombination and Gene Flow and Their Application in Saccharomyces cerevisiae
Source: PLoS One. 2012 Nov 30;7(11):e46947. doi: 10.1371/journal.pone.0046947 (PMC3511476; doi:10.1371/journal.pone.0046947)
Supplement: Dataset S1 — Sample output of genealogical reconstructions using kwarg. An ancestral recombination graph is provided for each gene in the S. cerevisiae genome, in dot format [37]. See Figure 2 for an example. (TGZ) [file pone.0046947.s002.gz › ARG_YAL062W_0.dot]

digraph ARG {
	graph [fontname=Arial, fontsize="12.0", penwidth=1]
	node [fontname=Arial, fontsize="12.0", penwidth=1]
	edge [fontname=Arial, fontsize="12.0", penwidth=1]
	0 [label="DBVPG1373",color=red];
	18 -> 0;
	1 [label="DBVPG6044",color=red];
	14 -> 1;
	2 [label="K11",color=red];
	20 -> 2;
	3 [label="L_1374",color=red];
	18 -> 3;
	4 [label="NCYC110",color=red];
	14 -> 4 [label=" 32247"];
	5 [label="UWOPS03_461_4",color=red];
	16 -> 5;
	6 [label="UWOPS05_217_3",color=red];
	16 -> 6;
	7 [label="UWOPS05_227_2",color=red];
	16 -> 7;
	8 [label="Y12",color=red];
	17 -> 8;
	9 [label="Y9",color=red];
	17 -> 9;
	10 [label="YJM978",color=red];
	18 -> 10;
	11 [label="YPS128",color=red];
	19 -> 11;
	12 [label="YPS606",color=red];
	19 -> 12;
	14 [label="",shape=point,color=black];
	22 -> 14 [label=" 31507, 32494,\l 32557, 32651,\l 32948"];
	16 [label="",shape=point,color=black];
	23 -> 16 [label=" 31418, 31606,\l 31675, 32270,\l 32302, 32932"];
	17 [label="",shape=point,color=black];
	20 -> 17 [label=" 33114, 33141,\l 33238, 33269"];
	18 [label="",shape=point,color=black];
	36 -> 18 [label=" 31169, 31404,\l 31636, 31849,\l 31976, 31990,\l 32146, 32575,\l 32596, 32884,\l 32987, 33078,\l 33153, 33201,\l 33349, 33404"];
	19 [label="",shape=point,color=black];
	21 -> 19;
	20 [label="",shape=point,color=black];
	24 -> 20 [label=" 31530, 31918,\l 33004"];
	21 [label="32683-",color=blue];
	27 -> 21 [label="P"];
	22 -> 21 [label="S"];
	22 [label="",shape=point,color=black];
	25 -> 22 [label=" 32767, 32881,\l 33329"];
	23 [label="31609-",color=blue];
	24 -> 23 [label="P"];
	26 -> 23 [label="S"];
	24 [label="",shape=point,color=black];
	32 -> 24 [label=" 31609"];
	25 [label="32987-",color=blue];
	29 -> 25 [label="P"];
	26 -> 25 [label="S"];
	26 [label="",shape=point,color=black];
	42 -> 26 [label=" 32990"];
	27 [label="31530-",color=blue];
	32 -> 27 [label="P"];
	30 -> 27 [label="S"];
	29 [label="32270-",color=blue];
	30 -> 29 [label="P"];
	38 -> 29 [label="S"];
	30 [label="",shape=point,color=black];
	31 -> 30 [label=" 31540"];
	31 [label="31507-",color=blue];
	32 -> 31 [label="P"];
	34 -> 31 [label="S"];
	32 [label="",shape=point,color=black];
	33 -> 32 [label=" 31177"];
	33 [label="32272-",color=blue];
	35 -> 33 [label="P"];
	44 -> 33 [label="S"];
	34 [label="32146-",color=blue];
	41 -> 34 [label="P"];
	35 -> 34 [label="S"];
	35 [label="",shape=point,color=black];
	37 -> 35 [label=" 32159"];
	36 [label="32494-",color=blue];
	37 -> 36 [label="P"];
	45 -> 36 [label="S"];
	37 [label="",shape=point,color=black,shape=doublecircle,width=0.1,height=0.1];
	39 -> 37 [label=" 31509, 32272"];
	38 [label="32651-",color=blue];
	39 -> 38 [label="P"];
	46 -> 38 [label="S"];
	39 [label="",shape=point,color=black];
	40 -> 39 [label=" 32512"];
	40 [label="31675-",color=blue];
	41 -> 40 [label="P"];
	42 -> 40 [label="S"];
	41 [label="",shape=point,color=black,shape=doublecircle,width=0.1,height=0.1];
	45 -> 41 [label=" 31621"];
	42 [label="",shape=point,color=black,shape=doublecircle,width=0.1,height=0.1];
	44 -> 42 [label=" 31756, 31822,\l 32281"];
	44 [label="",shape=point,color=black,shape=doublecircle,width=0.1,height=0.1];
	45 -> 44 [label=" 32777, 33041,\l 33049, 33294"];
	45 [label="",shape=point,color=black,shape=doublecircle,width=0.1,height=0.1];
	46 -> 45 [label=" 32683"];
	46 [label="",shape=point,color=black,shape=doublecircle,width=0.1,height=0.1];
	subgraph cluster0 {label="Malaysian"; labelloc = "b"; 5; 6; 7;}
	subgraph cluster1 {label="N.American"; labelloc = "b"; 11; 12;}
	subgraph cluster2 {label="Sake"; labelloc = "b"; 2; 8; 9;}
	subgraph cluster3 {label="W.African"; labelloc = "b"; 1; 4;}
	subgraph cluster4 {label="Wine/European"; labelloc = "b"; 0; 3; 10;}
	{ rank = same ; 0; 1; 2; 3; 4; 5; 6; 7; 8; 9; 10; 11; 12; }
}
