# Supplementary material for: Genealogy-Based Methods for Inference of Historical Recombination and Gene Flow and Their Application in Saccharomyces cerevisiae
Source: PLoS One. 2012 Nov 30;7(11):e46947. doi: 10.1371/journal.pone.0046947 (PMC3511476; doi:10.1371/journal.pone.0046947)
Supplement: Dataset S1 — Sample output of genealogical reconstructions using kwarg. An ancestral recombination graph is provided for each gene in the S. cerevisiae genome, in dot format [37]. See Figure 2 for an example. (TGZ) [file pone.0046947.s002.gz › ARG_YAL063C_0.dot]

digraph ARG {
	graph [fontname=Arial, fontsize="12.0", penwidth=1]
	node [fontname=Arial, fontsize="12.0", penwidth=1]
	edge [fontname=Arial, fontsize="12.0", penwidth=1]
	0 [label="DBVPG1373",color=red];
	11 -> 0;
	1 [label="DBVPG6044",color=red];
	12 -> 1;
	2 [label="L_1374",color=red];
	11 -> 2 [label=" 28698, 28652,\l 27495, 27187,\l 27184"];
	3 [label="NCYC110",color=red];
	12 -> 3;
	4 [label="UWOPS03_461_4",color=red];
	14 -> 4 [label=" 28205, 28198,\l 28175, 28115,\l 28079, 28070,\l 27971, 27915"];
	5 [label="UWOPS05_217_3",color=red];
	14 -> 5;
	6 [label="UWOPS05_227_2",color=red];
	14 -> 6;
	7 [label="Y12",color=red];
	17 -> 7;
	8 [label="Y9",color=red];
	17 -> 8 [label=" 27493, 27196,\l 27152"];
	9 [label="YPS128",color=red];
	16 -> 9;
	10 [label="YPS606",color=red];
	16 -> 10;
	11 [label="",shape=point,color=black];
	23 -> 11 [label=" 28386, 28085,\l 27949"];
	12 [label="",shape=point,color=black];
	17 -> 12 [label=" 28693, 28686,\l 28674, 28668,\l 28558, 28460,\l 28435, 28387,\l 28354, 28280,\l 27883, 27783,\l 27655"];
	14 [label="",shape=point,color=black];
	20 -> 14 [label=" 28924, 28867,\l 28795, 28747,\l 28721, 28685,\l 28678, 28637,\l 28603, 28575,\l 28535, 28520,\l 28518, 28470,\l 28459, 28449,\l 28410, 28394,\l 28370, 28312"];
	16 [label="",shape=point,color=black];
	18 -> 16 [label=" 28814, 28675,\l 28531, 27799"];
	17 [label="",shape=point,color=black];
	19 -> 17 [label=" 28161, 28119,\l 27418"];
	18 [label="-28410",color=blue];
	22 -> 18 [label="P"];
	19 -> 18 [label="S"];
	19 [label="",shape=point,color=black];
	25 -> 19 [label=" 28846"];
	20 [label="-28531",color=blue];
	21 -> 20 [label="P"];
	28 -> 20 [label="S"];
	21 [label="-28370",color=blue];
	27 -> 21 [label="P"];
	22 -> 21 [label="S"];
	22 [label="",shape=point,color=black];
	23 -> 22 [label=" 28404"];
	23 [label="",shape=point,color=black];
	24 -> 23 [label=" 28530"];
	24 [label="-28119",color=blue];
	25 -> 24 [label="P"];
	26 -> 24 [label="S"];
	25 [label="",shape=point,color=black];
	31 -> 25 [label=" 28116, 28028,\l 28011, 28008,\l 27984"];
	26 [label="-28175",color=blue];
	27 -> 26 [label="P"];
	30 -> 26 [label="S"];
	27 [label="",shape=point,color=black];
	29 -> 27 [label=" 28163"];
	28 [label="-28924",color=blue];
	29 -> 28 [label="P"];
	32 -> 28 [label="S"];
	29 [label="",shape=point,color=black];
	33 -> 29;
	30 [label="-28932",color=blue];
	32 -> 30 [label="P"];
	31 -> 30 [label="S"];
	31 [label="",shape=point,color=black];
	36 -> 31 [label=" 28932"];
	32 [label="",shape=point,color=black];
	35 -> 32 [label=" 28928"];
	33 [label="-28354",color=blue];
	34 -> 33 [label="P"];
	38 -> 33 [label="S"];
	34 [label="-28198",color=blue];
	38 -> 34 [label="P"];
	35 -> 34 [label="S"];
	35 [label="",shape=point,color=black];
	36 -> 35 [label=" 28323"];
	36 [label="",shape=point,color=black,shape=doublecircle,width=0.1,height=0.1];
	38 -> 36 [label=" 28915, 28717,\l 28364, 28361,\l 28187"];
	38 [label="",shape=point,color=black,shape=doublecircle,width=0.1,height=0.1];
	subgraph cluster0 {label="Malaysian"; labelloc = "b"; 4; 5; 6;}
	subgraph cluster1 {label="N.American"; labelloc = "b"; 9; 10;}
	subgraph cluster2 {label="Sake"; labelloc = "b"; 7; 8;}
	subgraph cluster3 {label="W.African"; labelloc = "b"; 1; 3;}
	subgraph cluster4 {label="Wine/European"; labelloc = "b"; 0; 2;}
	{ rank = same ; 0; 1; 2; 3; 4; 5; 6; 7; 8; 9; 10; }
}
