# Supplementary material for: Genealogy-Based Methods for Inference of Historical Recombination and Gene Flow and Their Application in Saccharomyces cerevisiae
Source: PLoS One. 2012 Nov 30;7(11):e46947. doi: 10.1371/journal.pone.0046947 (PMC3511476; doi:10.1371/journal.pone.0046947)
Supplement: Dataset S1 — Sample output of genealogical reconstructions using kwarg. An ancestral recombination graph is provided for each gene in the S. cerevisiae genome, in dot format [37]. See Figure 2 for an example. (TGZ) [file pone.0046947.s002.gz › ARG_YAL064C-A_0.dot]

digraph ARG {
	graph [fontname=Arial, fontsize="12.0", penwidth=1]
	node [fontname=Arial, fontsize="12.0", penwidth=1]
	edge [fontname=Arial, fontsize="12.0", penwidth=1]
	0 [label="UWOPS05_217_3",color=red];
	2 -> 0;
	1 [label="YPS128",color=red];
	2 -> 1 [label=" 13327"];
	2 [label="",shape=point,color=black,shape=doublecircle,width=0.1,height=0.1];
	 subgraph cluster0 {label="Malaysian"; labelloc = "b"; 0;}
	 subgraph cluster1 {label="N.American"; labelloc = "b"; 1;}
	{ rank = same ; 0; 1; }
}
