# Supplementary material for: Genealogy-Based Methods for Inference of Historical Recombination and Gene Flow and Their Application in Saccharomyces cerevisiae
Source: PLoS One. 2012 Nov 30;7(11):e46947. doi: 10.1371/journal.pone.0046947 (PMC3511476; doi:10.1371/journal.pone.0046947)
Supplement: Dataset S1 — Sample output of genealogical reconstructions using kwarg. An ancestral recombination graph is provided for each gene in the S. cerevisiae genome, in dot format [37]. See Figure 2 for an example. (TGZ) [file pone.0046947.s002.gz › ARG_YAR003W_0.dot]

digraph ARG {
	graph [fontname=Arial, fontsize="12.0", penwidth=1]
	node [fontname=Arial, fontsize="12.0", penwidth=1]
	edge [fontname=Arial, fontsize="12.0", penwidth=1]
	0 [label="DBVPG1373",color=red];
	26 -> 0 [label=" 155837"];
	1 [label="DBVPG6044",color=red];
	13 -> 1;
	2 [label="K11",color=red];
	37 -> 2;
	3 [label="L_1374",color=red];
	20 -> 3;
	4 [label="NCYC110",color=red];
	13 -> 4;
	5 [label="UWOPS03_461_4",color=red];
	15 -> 5;
	6 [label="UWOPS05_217_3",color=red];
	15 -> 6;
	7 [label="UWOPS05_227_2",color=red];
	15 -> 7;
	8 [label="Y12",color=red];
	38 -> 8 [label=" 154995"];
	9 [label="Y9",color=red];
	38 -> 9;
	10 [label="YJM978",color=red];
	21 -> 10;
	11 [label="YPS128",color=red];
	17 -> 11;
	12 [label="YPS606",color=red];
	17 -> 12;
	13 [label="",shape=point,color=black];
	18 -> 13 [label=" 154858, 154965,\l 155333, 155430,\l 156396, 156554,\l 156678"];
	15 [label="",shape=point,color=black];
	19 -> 15 [label=" 155341, 155423,\l 155924, 156599"];
	17 [label="",shape=point,color=black];
	22 -> 17 [label=" 154975, 155493,\l 155543"];
	18 [label="154995-",color=blue];
	44 -> 18 [label="P"];
	19 -> 18 [label="S"];
	19 [label="",shape=point,color=black];
	35 -> 19 [label=" 156357, 156471"];
	20 [label="156599-",color=blue];
	21 -> 20 [label="P"];
	24 -> 20 [label="S"];
	21 [label="",shape=point,color=black];
	25 -> 21;
	22 [label="156357-",color=blue];
	34 -> 22 [label="P"];
	23 -> 22 [label="S"];
	23 [label="156517-",color=blue];
	24 -> 23 [label="P"];
	31 -> 23 [label="S"];
	24 [label="",shape=point,color=black];
	29 -> 24;
	25 [label="154995-",color=blue];
	26 -> 25 [label="P"];
	28 -> 25 [label="S"];
	26 [label="",shape=point,color=black];
	27 -> 26 [label=" 154748, 154857"];
	27 [label="155543-",color=blue];
	43 -> 27 [label="P"];
	28 -> 27 [label="S"];
	28 [label="",shape=point,color=black];
	30 -> 28 [label=" 155564, 156405"];
	29 [label="156635-",color=blue];
	32 -> 29 [label="P"];
	30 -> 29 [label="S"];
	30 [label="",shape=point,color=black];
	31 -> 30 [label=" 156668, 156705,\l 156705"];
	31 [label="",shape=point,color=black];
	33 -> 31 [label=" 156520, 156540,\l 156586"];
	32 [label="156471-",color=blue];
	33 -> 32 [label="P"];
	43 -> 32 [label="S"];
	33 [label="",shape=point,color=black];
	36 -> 33 [label=" 156385, 156396"];
	34 [label="156316-",color=blue];
	35 -> 34 [label="P"];
	43 -> 34 [label="S"];
	35 [label="",shape=point,color=black];
	36 -> 35 [label=" 156295"];
	36 [label="",shape=point,color=black];
	39 -> 36 [label=" 156395"];
	37 [label="156295-",color=blue];
	38 -> 37 [label="P"];
	39 -> 37 [label="S"];
	38 [label="",shape=point,color=black];
	40 -> 38 [label=" 154829"];
	39 [label="",shape=point,color=black];
	40 -> 39 [label=" 156316, 156454,\l 156653"];
	40 [label="",shape=point,color=black,shape=doublecircle,width=0.1,height=0.1];
	43 -> 40 [label=" 155177, 156349,\l 156517, 156635"];
	43 [label="",shape=point,color=black,shape=doublecircle,width=0.1,height=0.1];
	44 -> 43 [label=" 154768, 154859"];
	44 [label="",shape=point,color=black,shape=doublecircle,width=0.1,height=0.1];
	subgraph cluster0 {label="Malaysian"; labelloc = "b"; 5; 6; 7;}
	subgraph cluster1 {label="N.American"; labelloc = "b"; 11; 12;}
	subgraph cluster2 {label="Sake"; labelloc = "b"; 2; 8; 9;}
	subgraph cluster3 {label="W.African"; labelloc = "b"; 1; 4;}
	subgraph cluster4 {label="Wine/European"; labelloc = "b"; 0; 3; 10;}
	{ rank = same ; 0; 1; 2; 3; 4; 5; 6; 7; 8; 9; 10; 11; 12; }
}
