# Supplementary material for: Genealogy-Based Methods for Inference of Historical Recombination and Gene Flow and Their Application in Saccharomyces cerevisiae
Source: PLoS One. 2012 Nov 30;7(11):e46947. doi: 10.1371/journal.pone.0046947 (PMC3511476; doi:10.1371/journal.pone.0046947)
Supplement: Dataset S1 — Sample output of genealogical reconstructions using kwarg. An ancestral recombination graph is provided for each gene in the S. cerevisiae genome, in dot format [37]. See Figure 2 for an example. (TGZ) [file pone.0046947.s002.gz › ARG_YAR007C_0.dot]

digraph ARG {
	graph [fontname=Arial, fontsize="12.0", penwidth=1]
	node [fontname=Arial, fontsize="12.0", penwidth=1]
	edge [fontname=Arial, fontsize="12.0", penwidth=1]
	0 [label="DBVPG1373",color=red];
	23 -> 0;
	1 [label="DBVPG6044",color=red];
	13 -> 1;
	2 [label="K11",color=red];
	20 -> 2;
	3 [label="L_1374",color=red];
	22 -> 3 [label=" 157271"];
	4 [label="NCYC110",color=red];
	13 -> 4;
	5 [label="UWOPS03_461_4",color=red];
	15 -> 5;
	6 [label="UWOPS05_217_3",color=red];
	15 -> 6;
	7 [label="UWOPS05_227_2",color=red];
	15 -> 7;
	8 [label="Y12",color=red];
	16 -> 8 [label=" 157566"];
	9 [label="Y9",color=red];
	16 -> 9;
	10 [label="YJM978",color=red];
	23 -> 10;
	11 [label="YPS128",color=red];
	18 -> 11;
	12 [label="YPS606",color=red];
	18 -> 12;
	13 [label="",shape=point,color=black];
	21 -> 13 [label=" 158845, 158496,\l 157995, 157677,\l 157674, 157176,\l 156678, 156554,\l 156396"];
	15 [label="",shape=point,color=black];
	19 -> 15 [label=" 158262, 156599"];
	16 [label="",shape=point,color=black];
	26 -> 16 [label=" 158599, 157430,\l 157136, 157116,\l 156951"];
	18 [label="",shape=point,color=black];
	28 -> 18 [label=" 158382, 157464"];
	19 [label="-158202",color=blue];
	21 -> 19 [label="P"];
	20 -> 19 [label="S"];
	20 [label="",shape=point,color=black];
	27 -> 20 [label=" 158688"];
	21 [label="",shape=point,color=black];
	29 -> 21 [label=" 157506, 156471,\l 156357"];
	22 [label="-156653",color=blue];
	24 -> 22 [label="P"];
	23 -> 22 [label="S"];
	23 [label="",shape=point,color=black];
	25 -> 23 [label=" 158829, 158826,\l 158505, 158343,\l 157929, 157346,\l 156705, 156705,\l 156668"];
	24 [label="-156599",color=blue];
	25 -> 24 [label="P"];
	45 -> 24 [label="S"];
	25 [label="",shape=point,color=black];
	33 -> 25 [label=" 156405"];
	26 [label="-157346",color=blue];
	31 -> 26 [label="P"];
	27 -> 26 [label="S"];
	27 [label="",shape=point,color=black];
	41 -> 27 [label=" 158091, 157914"];
	28 [label="-156349",color=blue];
	29 -> 28 [label="P"];
	30 -> 28 [label="S"];
	29 [label="",shape=point,color=black];
	40 -> 29 [label=" 156295"];
	30 [label="-157116",color=blue];
	32 -> 30 [label="P"];
	31 -> 30 [label="S"];
	31 [label="",shape=point,color=black];
	42 -> 31 [label=" 157341"];
	32 [label="-156520",color=blue];
	35 -> 32 [label="P"];
	34 -> 32 [label="S"];
	33 [label="-156668",color=blue];
	34 -> 33 [label="P"];
	45 -> 33 [label="S"];
	34 [label="",shape=point,color=black];
	38 -> 34 [label=" 156586, 156540,\l 156520"];
	35 [label="-156471",color=blue];
	37 -> 35 [label="P"];
	45 -> 35 [label="S"];
	37 [label="-156357",color=blue];
	45 -> 37 [label="P"];
	38 -> 37 [label="S"];
	38 [label="",shape=point,color=black];
	39 -> 38 [label=" 156396, 156385"];
	39 [label="-156951",color=blue];
	40 -> 39 [label="P"];
	46 -> 39 [label="S"];
	40 [label="",shape=point,color=black];
	41 -> 40 [label=" 156395"];
	41 [label="",shape=point,color=black];
	42 -> 41 [label=" 156653, 156454,\l 156316"];
	42 [label="",shape=point,color=black,shape=doublecircle,width=0.1,height=0.1];
	45 -> 42 [label=" 158735, 158202,\l 156837, 156635,\l 156517, 156349"];
	45 [label="",shape=point,color=black,shape=doublecircle,width=0.1,height=0.1];
	46 -> 45 [label=" 157101"];
	46 [label="",shape=point,color=black,shape=doublecircle,width=0.1,height=0.1];
	subgraph cluster0 {label="Malaysian"; labelloc = "b"; 5; 6; 7;}
	subgraph cluster1 {label="N.American"; labelloc = "b"; 11; 12;}
	subgraph cluster2 {label="Sake"; labelloc = "b"; 2; 8; 9;}
	subgraph cluster3 {label="W.African"; labelloc = "b"; 1; 4;}
	subgraph cluster4 {label="Wine/European"; labelloc = "b"; 0; 3; 10;}
	{ rank = same ; 0; 1; 2; 3; 4; 5; 6; 7; 8; 9; 10; 11; 12; }
}
