# Supplementary material for: Genealogy-Based Methods for Inference of Historical Recombination and Gene Flow and Their Application in Saccharomyces cerevisiae
Source: PLoS One. 2012 Nov 30;7(11):e46947. doi: 10.1371/journal.pone.0046947 (PMC3511476; doi:10.1371/journal.pone.0046947)
Supplement: Dataset S1 — Sample output of genealogical reconstructions using kwarg. An ancestral recombination graph is provided for each gene in the S. cerevisiae genome, in dot format [37]. See Figure 2 for an example. (TGZ) [file pone.0046947.s002.gz › ARG_YAR027W_0.dot]

digraph ARG {
	graph [fontname=Arial, fontsize="12.0", penwidth=1]
	node [fontname=Arial, fontsize="12.0", penwidth=1]
	edge [fontname=Arial, fontsize="12.0", penwidth=1]
	0 [label="DBVPG1373",color=red];
	24 -> 0 [label=" 183394, 183395,\l 183398"];
	1 [label="DBVPG6044",color=red];
	11 -> 1 [label=" 183768"];
	2 [label="K11",color=red];
	14 -> 2 [label=" 183853, 183854,\l 183912, 183917"];
	3 [label="L_1374",color=red];
	16 -> 3 [label=" 183875, 184067"];
	4 [label="NCYC110",color=red];
	11 -> 4;
	5 [label="UWOPS03_461_4",color=red];
	13 -> 5;
	6 [label="UWOPS05_217_3",color=red];
	13 -> 6;
	7 [label="UWOPS05_227_2",color=red];
	13 -> 7;
	8 [label="YJM978",color=red];
	14 -> 8;
	9 [label="YPS128",color=red];
	18 -> 9;
	10 [label="YPS606",color=red];
	18 -> 10;
	11 [label="",shape=point,color=black];
	16 -> 11 [label=" 184325"];
	13 [label="",shape=point,color=black];
	22 -> 13 [label=" 184531"];
	14 [label="",shape=point,color=black];
	17 -> 14;
	16 [label="",shape=point,color=black];
	19 -> 16 [label=" 183867, 183890,\l 183898, 183903,\l 183906, 183914,\l 184282, 184318"];
	17 [label="184282-",color=blue];
	18 -> 17 [label="P"];
	19 -> 17 [label="S"];
	18 [label="",shape=point,color=black];
	20 -> 18;
	19 [label="",shape=point,color=black];
	21 -> 19 [label=" 184327, 184361"];
	20 [label="183398-",color=blue];
	21 -> 20 [label="P"];
	26 -> 20 [label="S"];
	21 [label="",shape=point,color=black];
	23 -> 21 [label=" 183387"];
	22 [label="184367-",color=blue];
	26 -> 22 [label="P"];
	23 -> 22 [label="S"];
	23 [label="",shape=point,color=black];
	25 -> 23 [label=" 184503"];
	24 [label="183409-",color=blue];
	25 -> 24 [label="P"];
	28 -> 24 [label="S"];
	25 [label="",shape=point,color=black];
	27 -> 25 [label=" 183334, 183354,\l 183367, 183369,\l 183409"];
	26 [label="",shape=point,color=black];
	27 -> 26 [label=" 184285, 184293,\l 184296, 184313,\l 184316, 184323,\l 184326, 184336,\l 184347, 184360,\l 184366, 184367"];
	27 [label="",shape=point,color=black,shape=doublecircle,width=0.1,height=0.1];
	28 -> 27 [label=" 183426"];
	28 [label="",shape=point,color=black,shape=doublecircle,width=0.1,height=0.1];
	subgraph cluster0 {label="Malaysian"; labelloc = "b"; 5; 6; 7;}
	subgraph cluster1 {label="N.American"; labelloc = "b"; 9; 10;}
	subgraph cluster2 {label="Sake"; labelloc = "b"; 2;}
	subgraph cluster3 {label="W.African"; labelloc = "b"; 1; 4;}
	subgraph cluster4 {label="Wine/European"; labelloc = "b"; 0; 3; 8;}
	{ rank = same ; 0; 1; 2; 3; 4; 5; 6; 7; 8; 9; 10; }
}
