# Supplementary material for: Genealogy-Based Methods for Inference of Historical Recombination and Gene Flow and Their Application in Saccharomyces cerevisiae
Source: PLoS One. 2012 Nov 30;7(11):e46947. doi: 10.1371/journal.pone.0046947 (PMC3511476; doi:10.1371/journal.pone.0046947)
Supplement: Dataset S1 — Sample output of genealogical reconstructions using kwarg. An ancestral recombination graph is provided for each gene in the S. cerevisiae genome, in dot format [37]. See Figure 2 for an example. (TGZ) [file pone.0046947.s002.gz › ARG_YAR029W_0.dot]

digraph ARG {
	graph [fontname=Arial, fontsize="12.0", penwidth=1]
	node [fontname=Arial, fontsize="12.0", penwidth=1]
	edge [fontname=Arial, fontsize="12.0", penwidth=1]
	0 [label="DBVPG1373",color=red];
	11 -> 0;
	1 [label="DBVPG6044",color=red];
	12 -> 1;
	2 [label="K11",color=red];
	22 -> 2 [label=" 186110, 186155,\l 186244, 186248,\l 186256, 186269,\l 186359, 186386"];
	3 [label="L_1374",color=red];
	11 -> 3 [label=" 185699"];
	4 [label="NCYC110",color=red];
	12 -> 4;
	5 [label="UWOPS03_461_4",color=red];
	14 -> 5;
	6 [label="UWOPS05_217_3",color=red];
	14 -> 6;
	7 [label="UWOPS05_227_2",color=red];
	14 -> 7;
	8 [label="YJM978",color=red];
	17 -> 8;
	9 [label="YPS128",color=red];
	15 -> 9;
	10 [label="YPS606",color=red];
	15 -> 10;
	11 [label="",shape=point,color=black];
	16 -> 11;
	12 [label="",shape=point,color=black];
	23 -> 12 [label=" 185774, 185821,\l 185838, 185853,\l 185890, 186324,\l 186493, 186498,\l 186511"];
	14 [label="",shape=point,color=black];
	21 -> 14 [label=" 185859, 186385,\l 186530"];
	15 [label="",shape=point,color=black];
	18 -> 15 [label=" 186336, 186411"];
	16 [label="186110-",color=blue];
	34 -> 16 [label="P"];
	17 -> 16 [label="S"];
	17 [label="",shape=point,color=black];
	18 -> 17 [label=" 186133, 186250,\l 186285, 186434,\l 186518"];
	18 [label="",shape=point,color=black];
	19 -> 18 [label=" 186277, 186298"];
	19 [label="185890-",color=blue];
	22 -> 19 [label="P"];
	20 -> 19 [label="S"];
	20 [label="186285-",color=blue];
	21 -> 20 [label="P"];
	26 -> 20 [label="S"];
	21 [label="",shape=point,color=black];
	24 -> 21 [label=" 186273"];
	22 [label="",shape=point,color=black];
	27 -> 22 [label=" 185873"];
	23 [label="186269-",color=blue];
	24 -> 23 [label="P"];
	25 -> 23 [label="S"];
	24 [label="",shape=point,color=black];
	28 -> 24 [label=" 185935, 186247"];
	25 [label="186434-",color=blue];
	26 -> 25 [label="P"];
	32 -> 25 [label="S"];
	26 [label="",shape=point,color=black];
	30 -> 26 [label=" 186287, 186296,\l 186339"];
	27 [label="186359-",color=blue];
	29 -> 27 [label="P"];
	31 -> 27 [label="S"];
	28 [label="186287-",color=blue];
	35 -> 28 [label="P"];
	29 -> 28 [label="S"];
	29 [label="",shape=point,color=black];
	30 -> 29 [label=" 186289, 186320"];
	30 [label="",shape=point,color=black,shape=doublecircle,width=0.1,height=0.1];
	31 -> 30 [label=" 186270, 186371,\l 186390, 186391,\l 186400"];
	31 [label="",shape=point,color=black,shape=doublecircle,width=0.1,height=0.1];
	32 -> 31 [label=" 186473"];
	32 [label="",shape=point,color=black,shape=doublecircle,width=0.1,height=0.1];
	33 -> 32;
	33 [label="185935-",color=blue];
	34 -> 33 [label="P"];
	35 -> 33 [label="S"];
	34 [label="",shape=point,color=black];
	36 -> 34 [label=" 185910"];
	35 [label="",shape=point,color=black,shape=doublecircle,width=0.1,height=0.1];
	36 -> 35 [label=" 186049"];
	36 [label="",shape=point,color=black,shape=doublecircle,width=0.1,height=0.1];
	subgraph cluster0 {label="Malaysian"; labelloc = "b"; 5; 6; 7;}
	subgraph cluster1 {label="N.American"; labelloc = "b"; 9; 10;}
	subgraph cluster2 {label="Sake"; labelloc = "b"; 2;}
	subgraph cluster3 {label="W.African"; labelloc = "b"; 1; 4;}
	subgraph cluster4 {label="Wine/European"; labelloc = "b"; 0; 3; 8;}
	{ rank = same ; 0; 1; 2; 3; 4; 5; 6; 7; 8; 9; 10; }
}
