# Supplementary material for: Genealogy-Based Methods for Inference of Historical Recombination and Gene Flow and Their Application in Saccharomyces cerevisiae
Source: PLoS One. 2012 Nov 30;7(11):e46947. doi: 10.1371/journal.pone.0046947 (PMC3511476; doi:10.1371/journal.pone.0046947)
Supplement: Dataset S1 — Sample output of genealogical reconstructions using kwarg. An ancestral recombination graph is provided for each gene in the S. cerevisiae genome, in dot format [37]. See Figure 2 for an example. (TGZ) [file pone.0046947.s002.gz › ARG_YAR031W_0.dot]

digraph ARG {
	graph [fontname=Arial, fontsize="12.0", penwidth=1]
	node [fontname=Arial, fontsize="12.0", penwidth=1]
	edge [fontname=Arial, fontsize="12.0", penwidth=1]
	0 [label="DBVPG1373",color=red];
	15 -> 0;
	1 [label="DBVPG6044",color=red];
	12 -> 1;
	2 [label="K11",color=red];
	19 -> 2 [label=" 186920"];
	3 [label="L_1374",color=red];
	15 -> 3;
	4 [label="NCYC110",color=red];
	12 -> 4;
	5 [label="UWOPS03_461_4",color=red];
	14 -> 5;
	6 [label="UWOPS05_217_3",color=red];
	14 -> 6 [label=" 187486"];
	7 [label="UWOPS05_227_2",color=red];
	14 -> 7;
	8 [label="YJM978",color=red];
	15 -> 8;
	9 [label="YPS128",color=red];
	16 -> 9;
	10 [label="YPS606",color=red];
	16 -> 10;
	12 [label="",shape=point,color=black];
	23 -> 12 [label=" 186957, 186968,\l 187863, 187894,\l 187946, 187957,\l 187963"];
	14 [label="",shape=point,color=black];
	17 -> 14 [label=" 186870, 187372,\l 187477, 187480"];
	15 [label="",shape=point,color=black];
	21 -> 15 [label=" 187405, 187408,\l 187416, 187420,\l 187421, 187430,\l 187432, 187434,\l 187435, 187436,\l 187442, 187444,\l 187450, 187453,\l 187681, 187789"];
	16 [label="",shape=point,color=black];
	18 -> 16 [label=" 187778, 187778,\l 187778, 188042"];
	17 [label="186920-",color=blue];
	25 -> 17 [label="P"];
	18 -> 17 [label="S"];
	18 [label="",shape=point,color=black];
	20 -> 18 [label=" 187370"];
	19 [label="186920-",color=blue];
	20 -> 19 [label="P"];
	32 -> 19 [label="S"];
	20 [label="",shape=point,color=black];
	22 -> 20 [label=" 186889, 186889"];
	21 [label="186968-",color=blue];
	22 -> 21 [label="P"];
	25 -> 21 [label="S"];
	22 [label="",shape=point,color=black];
	24 -> 22 [label=" 186930"];
	23 [label="187342-",color=blue];
	24 -> 23 [label="P"];
	30 -> 23 [label="S"];
	24 [label="",shape=point,color=black];
	27 -> 24 [label=" 186851, 186922,\l 187342"];
	25 [label="",shape=point,color=black];
	26 -> 25;
	26 [label="188051-",color=blue];
	29 -> 26 [label="P"];
	27 -> 26 [label="S"];
	27 [label="",shape=point,color=black];
	32 -> 27 [label=" 188080"];
	29 [label="187408-",color=blue];
	30 -> 29 [label="P"];
	33 -> 29 [label="S"];
	30 [label="",shape=point,color=black];
	31 -> 30 [label=" 187369"];
	31 [label="187681-",color=blue];
	32 -> 31 [label="P"];
	36 -> 31 [label="S"];
	32 [label="",shape=point,color=black,shape=doublecircle,width=0.1,height=0.1];
	34 -> 32 [label=" 187414, 187657,\l 187675"];
	33 [label="188042-",color=blue];
	35 -> 33 [label="P"];
	38 -> 33 [label="S"];
	34 [label="187946-",color=blue];
	38 -> 34 [label="P"];
	35 -> 34 [label="S"];
	35 [label="",shape=point,color=black];
	36 -> 35 [label=" 187949, 187951,\l 187986"];
	36 [label="",shape=point,color=black,shape=doublecircle,width=0.1,height=0.1];
	38 -> 36 [label=" 187699, 187795,\l 188051"];
	38 [label="",shape=point,color=black,shape=doublecircle,width=0.1,height=0.1];
	subgraph cluster0 {label="Malaysian"; labelloc = "b"; 5; 6; 7;}
	subgraph cluster1 {label="N.American"; labelloc = "b"; 9; 10;}
	subgraph cluster2 {label="Sake"; labelloc = "b"; 2;}
	subgraph cluster3 {label="W.African"; labelloc = "b"; 1; 4;}
	subgraph cluster4 {label="Wine/European"; labelloc = "b"; 0; 3; 8;}
	{ rank = same ; 0; 1; 2; 3; 4; 5; 6; 7; 8; 9; 10; }
}
