# Supplementary material for: Genealogy-Based Methods for Inference of Historical Recombination and Gene Flow and Their Application in Saccharomyces cerevisiae
Source: PLoS One. 2012 Nov 30;7(11):e46947. doi: 10.1371/journal.pone.0046947 (PMC3511476; doi:10.1371/journal.pone.0046947)
Supplement: Dataset S1 — Sample output of genealogical reconstructions using kwarg. An ancestral recombination graph is provided for each gene in the S. cerevisiae genome, in dot format [37]. See Figure 2 for an example. (TGZ) [file pone.0046947.s002.gz › ARG_YAR033W_0.dot]

digraph ARG {
	graph [fontname=Arial, fontsize="12.0", penwidth=1]
	node [fontname=Arial, fontsize="12.0", penwidth=1]
	edge [fontname=Arial, fontsize="12.0", penwidth=1]
	0 [label="DBVPG1373",color=red];
	20 -> 0;
	1 [label="DBVPG6044",color=red];
	17 -> 1;
	2 [label="K11",color=red];
	35 -> 2 [label=" 188161, 188199,\l 188435"];
	3 [label="L_1374",color=red];
	18 -> 3;
	4 [label="NCYC110",color=red];
	17 -> 4;
	5 [label="UWOPS03_461_4",color=red];
	45 -> 5;
	6 [label="UWOPS05_217_3",color=red];
	45 -> 6;
	7 [label="UWOPS05_227_2",color=red];
	45 -> 7;
	8 [label="Y12",color=red];
	17 -> 8;
	9 [label="Y9",color=red];
	17 -> 9;
	10 [label="YJM978",color=red];
	18 -> 10;
	11 [label="YPS128",color=red];
	19 -> 11;
	12 [label="YPS606",color=red];
	19 -> 12;
	17 [label="",shape=point,color=black];
	22 -> 17 [label=" 187863, 187894,\l 187946, 187957,\l 187963, 188203,\l 188204, 188213,\l 188270, 188278,\l 188317, 188350,\l 188363, 188446,\l 188717, 188717,\l 188818, 188966,\l 188967, 188970,\l 188972, 189207"];
	18 [label="",shape=point,color=black];
	20 -> 18 [label=" 188543, 188552,\l 188817"];
	19 [label="",shape=point,color=black];
	21 -> 19 [label=" 187778, 187778,\l 187778, 188042,\l 189041, 189043,\l 189092, 189202,\l 189781, 189782,\l 189783, 189784,\l 189785, 189786,\l 189787, 189788,\l 189789, 189790,\l 189791, 189792,\l 189793, 189794,\l 189795"];
	20 [label="",shape=point,color=black];
	24 -> 20 [label=" 187789, 188460,\l 189117"];
	21 [label="188717-",color=blue];
	23 -> 21 [label="P"];
	40 -> 21 [label="S"];
	22 [label="188552-",color=blue];
	30 -> 22 [label="P"];
	23 -> 22 [label="S"];
	23 [label="",shape=point,color=black];
	26 -> 23 [label=" 188653"];
	24 [label="188051-",color=blue];
	43 -> 24 [label="P"];
	25 -> 24 [label="S"];
	25 [label="188080-",color=blue];
	26 -> 25 [label="P"];
	29 -> 25 [label="S"];
	26 [label="",shape=point,color=black];
	27 -> 26 [label=" 188080"];
	27 [label="188972-",color=blue];
	32 -> 27 [label="P"];
	28 -> 27 [label="S"];
	28 [label="189117-",color=blue];
	29 -> 28 [label="P"];
	42 -> 28 [label="S"];
	29 [label="",shape=point,color=black];
	36 -> 29 [label=" 189040, 189046"];
	30 [label="188042-",color=blue];
	45 -> 30 [label="P"];
	31 -> 30 [label="S"];
	31 [label="188341-",color=blue];
	32 -> 31 [label="P"];
	38 -> 31 [label="S"];
	32 [label="",shape=point,color=black];
	33 -> 32 [label=" 188142"];
	33 [label="187946-",color=blue];
	46 -> 33 [label="P"];
	34 -> 33 [label="S"];
	34 [label="188460-",color=blue];
	35 -> 34 [label="P"];
	39 -> 34 [label="S"];
	35 [label="",shape=point,color=black];
	37 -> 35 [label=" 188051, 188341,\l 188380"];
	36 [label="188818-",color=blue];
	37 -> 36 [label="P"];
	41 -> 36 [label="S"];
	37 [label="",shape=point,color=black];
	38 -> 37 [label=" 188343, 188351"];
	38 [label="",shape=point,color=black];
	39 -> 38 [label=" 188523"];
	39 [label="",shape=point,color=black];
	40 -> 39 [label=" 188793"];
	40 [label="",shape=point,color=black];
	41 -> 40 [label=" 188893"];
	41 [label="",shape=point,color=black];
	42 -> 41 [label=" 189125"];
	42 [label="",shape=point,color=black];
	43 -> 42 [label=" 189767"];
	43 [label="",shape=point,color=black];
	45 -> 43 [label=" 187949, 187951,\l 187986"];
	45 [label="",shape=point,color=black,shape=doublecircle,width=0.1,height=0.1];
	46 -> 45 [label=" 187795"];
	46 [label="",shape=point,color=black,shape=doublecircle,width=0.1,height=0.1];
	subgraph cluster0 {label="Malaysian"; labelloc = "b"; 5; 6; 7;}
	subgraph cluster1 {label="N.American"; labelloc = "b"; 11; 12;}
	subgraph cluster2 {label="Sake"; labelloc = "b"; 2; 8; 9;}
	subgraph cluster3 {label="W.African"; labelloc = "b"; 1; 4;}
	subgraph cluster4 {label="Wine/European"; labelloc = "b"; 0; 3; 10;}
	{ rank = same ; 0; 1; 2; 3; 4; 5; 6; 7; 8; 9; 10; 11; 12; }
}
