# Supplementary material for: Genealogy-Based Methods for Inference of Historical Recombination and Gene Flow and Their Application in Saccharomyces cerevisiae
Source: PLoS One. 2012 Nov 30;7(11):e46947. doi: 10.1371/journal.pone.0046947 (PMC3511476; doi:10.1371/journal.pone.0046947)
Supplement: Dataset S1 — Sample output of genealogical reconstructions using kwarg. An ancestral recombination graph is provided for each gene in the S. cerevisiae genome, in dot format [37]. See Figure 2 for an example. (TGZ) [file pone.0046947.s002.gz › ARG_YAR035W_0.dot]

digraph ARG {
	graph [fontname=Arial, fontsize="12.0", penwidth=1]
	node [fontname=Arial, fontsize="12.0", penwidth=1]
	edge [fontname=Arial, fontsize="12.0", penwidth=1]
	0 [label="DBVPG1373",color=red];
	60 -> 0;
	1 [label="DBVPG6044",color=red];
	46 -> 1 [label=" 189815"];
	2 [label="K11",color=red];
	23 -> 2 [label=" 192164, 192311,\l 192311, 192311"];
	3 [label="L_1374",color=red];
	27 -> 3;
	4 [label="NCYC110",color=red];
	28 -> 4;
	5 [label="UWOPS03_461_4",color=red];
	14 -> 5;
	6 [label="UWOPS05_217_3",color=red];
	14 -> 6;
	7 [label="UWOPS05_227_2",color=red];
	14 -> 7;
	8 [label="Y12",color=red];
	15 -> 8;
	9 [label="Y9",color=red];
	15 -> 9;
	10 [label="YJM978",color=red];
	26 -> 10 [label=" 190141, 190144"];
	11 [label="YPS128",color=red];
	16 -> 11;
	12 [label="YPS606",color=red];
	16 -> 12;
	14 [label="",shape=point,color=black];
	18 -> 14 [label=" 191060"];
	15 [label="",shape=point,color=black];
	40 -> 15 [label=" 190498"];
	16 [label="",shape=point,color=black];
	17 -> 16 [label=" 189202, 189781,\l 189782, 189783,\l 189784, 189785,\l 189786, 189787,\l 189788, 189789,\l 189790, 189791,\l 189792, 189793,\l 189794, 189795,\l 190116"];
	17 [label="191812-",color=blue];
	34 -> 17 [label="P"];
	47 -> 17 [label="S"];
	18 [label="190945-",color=blue];
	20 -> 18 [label="P"];
	34 -> 18 [label="S"];
	20 [label="189795-",color=blue];
	60 -> 20 [label="P"];
	21 -> 20 [label="S"];
	21 [label="190498-",color=blue];
	47 -> 21 [label="P"];
	25 -> 21 [label="S"];
	23 [label="190552-",color=blue];
	31 -> 23 [label="P"];
	24 -> 23 [label="S"];
	24 [label="191009-",color=blue];
	25 -> 24 [label="P"];
	37 -> 24 [label="S"];
	25 [label="",shape=point,color=black];
	53 -> 25;
	26 [label="190144-",color=blue];
	55 -> 26 [label="P"];
	27 -> 26 [label="S"];
	27 [label="",shape=point,color=black];
	38 -> 27 [label=" 192301"];
	28 [label="189849-",color=blue];
	40 -> 28 [label="P"];
	51 -> 28 [label="S"];
	31 [label="189870-",color=blue];
	34 -> 31 [label="P"];
	32 -> 31 [label="S"];
	32 [label="190126-",color=blue];
	47 -> 32 [label="P"];
	55 -> 32 [label="S"];
	34 [label="",shape=point,color=black];
	35 -> 34;
	35 [label="189845-",color=blue];
	38 -> 35 [label="P"];
	36 -> 35 [label="S"];
	36 [label="189871-",color=blue];
	37 -> 36 [label="P"];
	39 -> 36 [label="S"];
	37 [label="",shape=point,color=black];
	42 -> 37;
	38 [label="",shape=point,color=black];
	56 -> 38;
	39 [label="192285-",color=blue];
	40 -> 39 [label="P"];
	60 -> 39 [label="S"];
	40 [label="",shape=point,color=black];
	43 -> 40;
	42 [label="191466-",color=blue];
	68 -> 42 [label="P"];
	59 -> 42 [label="S"];
	43 [label="190019-",color=blue];
	45 -> 43 [label="P"];
	68 -> 43 [label="S"];
	45 [label="189817-",color=blue];
	46 -> 45 [label="P"];
	47 -> 45 [label="S"];
	46 [label="",shape=point,color=black];
	52 -> 46 [label=" 189207, 189817"];
	47 [label="",shape=point,color=black];
	48 -> 47;
	48 [label="189903-",color=blue];
	58 -> 48 [label="P"];
	49 -> 48 [label="S"];
	49 [label="189971-",color=blue];
	52 -> 49 [label="P"];
	71 -> 49 [label="S"];
	51 [label="190116-",color=blue];
	52 -> 51 [label="P"];
	63 -> 51 [label="S"];
	52 [label="",shape=point,color=black];
	62 -> 52 [label=" 189871, 189926"];
	53 [label="190582-",color=blue];
	60 -> 53 [label="P"];
	80 -> 53 [label="S"];
	55 [label="",shape=point,color=black];
	57 -> 55 [label=" 190141"];
	56 [label="190144-",color=blue];
	57 -> 56 [label="P"];
	78 -> 56 [label="S"];
	57 [label="",shape=point,color=black];
	58 -> 57 [label=" 189849, 190019"];
	58 [label="",shape=point,color=black];
	73 -> 58 [label=" 189811, 189845,\l 189903, 189925"];
	59 [label="191860-",color=blue];
	60 -> 59 [label="P"];
	68 -> 59 [label="S"];
	60 [label="",shape=point,color=black];
	78 -> 60 [label=" 191611"];
	62 [label="190144-",color=blue];
	76 -> 62 [label="P"];
	63 -> 62 [label="S"];
	63 [label="",shape=point,color=black];
	64 -> 63 [label=" 190874, 191020,\l 191466, 192279,\l 192306, 192308,\l 192308, 192308,\l 192308, 192308,\l 192308, 192308,\l 192308, 192308"];
	64 [label="190164-",color=blue];
	82 -> 64 [label="P"];
	65 -> 64 [label="S"];
	65 [label="190874-",color=blue];
	80 -> 65 [label="P"];
	67 -> 65 [label="S"];
	67 [label="192279-",color=blue];
	68 -> 67 [label="P"];
	82 -> 67 [label="S"];
	68 [label="",shape=point,color=black];
	69 -> 68 [label=" 191749"];
	69 [label="192285-",color=blue];
	72 -> 69 [label="P"];
	82 -> 69 [label="S"];
	71 [label="191860-",color=blue];
	74 -> 71 [label="P"];
	72 -> 71 [label="S"];
	72 [label="",shape=point,color=black];
	75 -> 72 [label=" 192133"];
	73 [label="190116-",color=blue];
	74 -> 73 [label="P"];
	83 -> 73 [label="S"];
	74 [label="",shape=point,color=black];
	77 -> 74 [label=" 189971, 189972"];
	75 [label="190164-",color=blue];
	76 -> 75 [label="P"];
	79 -> 75 [label="S"];
	76 [label="",shape=point,color=black];
	77 -> 76 [label=" 189870, 190025"];
	77 [label="",shape=point,color=black];
	80 -> 77 [label=" 189767"];
	78 [label="",shape=point,color=black];
	79 -> 78 [label=" 190423, 190552,\l 190615, 190630,\l 191812, 192067,\l 192163"];
	79 [label="",shape=point,color=black,shape=doublecircle,width=0.1,height=0.1];
	82 -> 79 [label=" 190582, 190945,\l 191009, 191860,\l 192282, 192284,\l 192285, 192298"];
	80 [label="",shape=point,color=black];
	84 -> 80 [label=" 190396"];
	82 [label="",shape=point,color=black,shape=doublecircle,width=0.1,height=0.1];
	83 -> 82 [label=" 190163"];
	83 [label="",shape=point,color=black];
	84 -> 83 [label=" 190126, 190164"];
	84 [label="",shape=point,color=black,shape=doublecircle,width=0.1,height=0.1];
	subgraph cluster0 {label="Malaysian"; labelloc = "b"; 5; 6; 7;}
	subgraph cluster1 {label="N.American"; labelloc = "b"; 11; 12;}
	subgraph cluster2 {label="Sake"; labelloc = "b"; 2; 8; 9;}
	subgraph cluster3 {label="W.African"; labelloc = "b"; 1; 4;}
	subgraph cluster4 {label="Wine/European"; labelloc = "b"; 0; 3; 10;}
	{ rank = same ; 0; 1; 2; 3; 4; 5; 6; 7; 8; 9; 10; 11; 12; }
}
