# Supplementary material for: Genealogy-Based Methods for Inference of Historical Recombination and Gene Flow and Their Application in Saccharomyces cerevisiae
Source: PLoS One. 2012 Nov 30;7(11):e46947. doi: 10.1371/journal.pone.0046947 (PMC3511476; doi:10.1371/journal.pone.0046947)
Supplement: Dataset S1 — Sample output of genealogical reconstructions using kwarg. An ancestral recombination graph is provided for each gene in the S. cerevisiae genome, in dot format [37]. See Figure 2 for an example. (TGZ) [file pone.0046947.s002.gz › ARG_YAR050W_0.dot]

digraph ARG {
	graph [fontname=Arial, fontsize="12.0", penwidth=1]
	node [fontname=Arial, fontsize="12.0", penwidth=1]
	edge [fontname=Arial, fontsize="12.0", penwidth=1]
	0 [label="DBVPG1373",color=red];
	15 -> 0 [label=" 203904, 203942,\l 203952, 203972,\l 203984, 204002,\l 204029, 204045,\l 204068, 204074,\l 204080, 204083,\l 204095, 204099,\l 204100, 204102,\l 204134, 204149,\l 204173, 204176,\l 204463"];
	1 [label="DBVPG6044",color=red];
	20 -> 1;
	2 [label="K11",color=red];
	53 -> 2;
	3 [label="L_1374",color=red];
	13 -> 3 [label=" 203855, 203856,\l 203858, 203864,\l 203868, 203876,\l 203886, 203957,\l 203991, 203993"];
	4 [label="NCYC110",color=red];
	23 -> 4;
	5 [label="UWOPS03_461_4",color=red];
	42 -> 5;
	6 [label="UWOPS05_217_3",color=red];
	47 -> 6;
	7 [label="UWOPS05_227_2",color=red];
	45 -> 7 [label=" 203349"];
	8 [label="Y12",color=red];
	18 -> 8 [label=" 204050, 204297"];
	9 [label="Y9",color=red];
	26 -> 9;
	10 [label="YJM978",color=red];
	13 -> 10;
	11 [label="YPS128",color=red];
	14 -> 11;
	12 [label="YPS606",color=red];
	14 -> 12;
	13 [label="",shape=point,color=black];
	39 -> 13 [label=" 202467, 202493,\l 202520"];
	14 [label="",shape=point,color=black];
	17 -> 14 [label=" 202496, 202601,\l 202640"];
	15 [label="204011-",color=blue];
	33 -> 15 [label="P"];
	16 -> 15 [label="S"];
	16 [label="204029-",color=blue];
	17 -> 16 [label="P"];
	33 -> 16 [label="S"];
	17 [label="",shape=point,color=black];
	18 -> 17 [label=" 204026"];
	18 [label="",shape=point,color=black];
	30 -> 18 [label=" 204032, 204034,\l 204038, 204041,\l 204044, 204117,\l 204137, 204140,\l 204152, 204158,\l 204167, 204177,\l 204185, 204188,\l 204191, 204204"];
	20 [label="202849-",color=blue];
	23 -> 20 [label="P"];
	21 -> 20 [label="S"];
	21 [label="202893-",color=blue];
	47 -> 21 [label="P"];
	25 -> 21 [label="S"];
	23 [label="",shape=point,color=black];
	24 -> 23 [label=" 202453, 202464,\l 202536, 202537,\l 202538, 202555,\l 202584, 202596,\l 202622, 202632,\l 202724, 202769,\l 202849"];
	24 [label="202585-",color=blue];
	34 -> 24 [label="P"];
	25 -> 24 [label="S"];
	25 [label="",shape=point,color=black];
	36 -> 25 [label=" 202932, 203023,\l 203035"];
	26 [label="202640-",color=blue];
	52 -> 26 [label="P"];
	27 -> 26 [label="S"];
	27 [label="202932-",color=blue];
	30 -> 27 [label="P"];
	29 -> 27 [label="S"];
	29 [label="202934-",color=blue];
	70 -> 29 [label="P"];
	30 -> 29 [label="S"];
	30 [label="",shape=point,color=black];
	31 -> 30 [label=" 203558, 203580,\l 203581, 203612,\l 203624, 203705,\l 203722, 203748,\l 203765, 203769,\l 203786, 203789,\l 203822, 203840,\l 203915, 203930,\l 204003, 204005,\l 204011"];
	31 [label="203942-",color=blue];
	40 -> 31 [label="P"];
	32 -> 31 [label="S"];
	32 [label="203952-",color=blue];
	33 -> 32 [label="P"];
	58 -> 32 [label="S"];
	33 [label="",shape=point,color=black];
	38 -> 33 [label=" 203951"];
	34 [label="202538-",color=blue];
	53 -> 34 [label="P"];
	70 -> 34 [label="S"];
	36 [label="203095-",color=blue];
	41 -> 36 [label="P"];
	58 -> 36 [label="S"];
	38 [label="203957-",color=blue];
	57 -> 38 [label="P"];
	39 -> 38 [label="S"];
	39 [label="",shape=point,color=black];
	56 -> 39 [label=" 203963, 203966,\l 203975, 203982,\l 203983, 203996,\l 203997, 203998"];
	40 [label="202769-",color=blue];
	41 -> 40 [label="P"];
	59 -> 40 [label="S"];
	41 [label="",shape=point,color=black];
	51 -> 41;
	42 [label="203352-",color=blue];
	44 -> 42 [label="P"];
	45 -> 42 [label="S"];
	44 [label="203349-",color=blue];
	45 -> 44 [label="P"];
	57 -> 44 [label="S"];
	45 [label="",shape=point,color=black];
	47 -> 45 [label=" 202585, 202712,\l 202730, 202747,\l 202842, 202851,\l 202856, 203062,\l 203063, 203078,\l 203095, 203134,\l 203185, 203197,\l 203221, 203303,\l 203304, 203344,\l 203345"];
	47 [label="",shape=point,color=black];
	48 -> 47 [label=" 202949"];
	48 [label="203035-",color=blue];
	64 -> 48 [label="P"];
	49 -> 48 [label="S"];
	49 [label="203134-",color=blue];
	53 -> 49 [label="P"];
	55 -> 49 [label="S"];
	51 [label="202601-",color=blue];
	52 -> 51 [label="P"];
	60 -> 51 [label="S"];
	52 [label="",shape=point,color=black];
	53 -> 52 [label=" 202514"];
	53 [label="",shape=point,color=black];
	54 -> 53 [label=" 202492, 202593,\l 202602, 202603"];
	54 [label="203355-",color=blue];
	59 -> 54 [label="P"];
	55 -> 54 [label="S"];
	55 [label="",shape=point,color=black];
	70 -> 55 [label=" 203482"];
	56 [label="203952-",color=blue];
	57 -> 56 [label="P"];
	58 -> 56 [label="S"];
	57 [label="",shape=point,color=black];
	61 -> 57 [label=" 202733, 202755,\l 203173, 203293,\l 203377, 203579,\l 203588, 203589,\l 203590, 203595,\l 203596, 203601,\l 203603, 203606,\l 203613, 203633,\l 203636, 203637,\l 203639, 203646,\l 203659, 203660,\l 203661, 203663,\l 203669, 203674,\l 203677, 203681,\l 203694, 203702,\l 203716, 203727,\l 203728, 203729,\l 203732, 203735,\l 203738, 203746,\l 203751, 203777,\l 203780, 203799,\l 203…
	58 [label="",shape=point,color=black];
	67 -> 58 [label=" 203954"];
	59 [label="",shape=point,color=black];
	62 -> 59 [label=" 202779, 202937,\l 202986, 203355"];
	60 [label="202747-",color=blue];
	61 -> 60 [label="P"];
	62 -> 60 [label="S"];
	61 [label="",shape=point,color=black];
	63 -> 61;
	62 [label="",shape=point,color=black];
	65 -> 62 [label=" 203041"];
	63 [label="202856-",color=blue];
	64 -> 63 [label="P"];
	65 -> 63 [label="S"];
	64 [label="",shape=point,color=black];
	67 -> 64 [label=" 202604, 202695,\l 202698, 202699,\l 202754"];
	65 [label="",shape=point,color=black,shape=doublecircle,width=0.1,height=0.1];
	67 -> 65 [label=" 202891, 202892,\l 202893, 202969,\l 203109"];
	67 [label="",shape=point,color=black,shape=doublecircle,width=0.1,height=0.1];
	70 -> 67 [label=" 202540, 202541,\l 202542, 202934,\l 203149, 203275,\l 203352"];
	70 [label="",shape=point,color=black,shape=doublecircle,width=0.1,height=0.1];
	subgraph cluster0 {label="Malaysian"; labelloc = "b"; 5; 6; 7;}
	subgraph cluster1 {label="N.American"; labelloc = "b"; 11; 12;}
	subgraph cluster2 {label="Sake"; labelloc = "b"; 2; 8; 9;}
	subgraph cluster3 {label="W.African"; labelloc = "b"; 1; 4;}
	subgraph cluster4 {label="Wine/European"; labelloc = "b"; 0; 3; 10;}
	{ rank = same ; 0; 1; 2; 3; 4; 5; 6; 7; 8; 9; 10; 11; 12; }
}
