# Supplementary material for: Genealogy-Based Methods for Inference of Historical Recombination and Gene Flow and Their Application in Saccharomyces cerevisiae
Source: PLoS One. 2012 Nov 30;7(11):e46947. doi: 10.1371/journal.pone.0046947 (PMC3511476; doi:10.1371/journal.pone.0046947)
Supplement: Dataset S1 — Sample output of genealogical reconstructions using kwarg. An ancestral recombination graph is provided for each gene in the S. cerevisiae genome, in dot format [37]. See Figure 2 for an example. (TGZ) [file pone.0046947.s002.gz › ARG_YBL004W_0.dot]

digraph ARG {
	graph [fontname=Arial, fontsize="12.0", penwidth=1]
	node [fontname=Arial, fontsize="12.0", penwidth=1]
	edge [fontname=Arial, fontsize="12.0", penwidth=1]
	0 [label="DBVPG1373",color=red];
	22 -> 0;
	1 [label="DBVPG6044",color=red];
	13 -> 1 [label=" 228850, 229297,\l 229971"];
	2 [label="K11",color=red];
	24 -> 2 [label=" 229236, 230638"];
	3 [label="L_1374",color=red];
	23 -> 3;
	4 [label="NCYC110",color=red];
	13 -> 4;
	5 [label="UWOPS03_461_4",color=red];
	15 -> 5 [label=" 227761"];
	6 [label="UWOPS05_217_3",color=red];
	15 -> 6;
	7 [label="UWOPS05_227_2",color=red];
	15 -> 7 [label=" 228443, 229023"];
	8 [label="Y12",color=red];
	16 -> 8 [label=" 233269"];
	9 [label="Y9",color=red];
	16 -> 9;
	10 [label="YJM978",color=red];
	23 -> 10 [label=" 231334"];
	11 [label="YPS128",color=red];
	18 -> 11;
	12 [label="YPS606",color=red];
	18 -> 12;
	13 [label="",shape=point,color=black];
	20 -> 13 [label=" 227534, 228235,\l 231896, 232084,\l 232795, 233386,\l 234283"];
	15 [label="",shape=point,color=black];
	31 -> 15 [label=" 228101, 229337,\l 229718, 229984,\l 230071, 233854,\l 234095, 234571,\l 234576, 234647,\l 234715, 235269"];
	16 [label="",shape=point,color=black];
	25 -> 16 [label=" 228109, 231365,\l 231577, 235222"];
	18 [label="",shape=point,color=black];
	19 -> 18 [label=" 227171, 228115,\l 228648, 231530,\l 232718, 234168,\l 234199"];
	19 [label="232084-",color=blue];
	21 -> 19 [label="P"];
	47 -> 19 [label="S"];
	20 [label="228235-",color=blue];
	52 -> 20 [label="P"];
	21 -> 20 [label="S"];
	21 [label="",shape=point,color=black];
	26 -> 21;
	22 [label="230638-",color=blue];
	23 -> 22 [label="P"];
	45 -> 22 [label="S"];
	23 [label="",shape=point,color=black];
	43 -> 23 [label=" 227168, 227305,\l 228554, 228584,\l 229780, 230258,\l 230579"];
	24 [label="234576-",color=blue];
	29 -> 24 [label="P"];
	25 -> 24 [label="S"];
	25 [label="",shape=point,color=black];
	27 -> 25 [label=" 235116"];
	26 [label="228235-",color=blue];
	27 -> 26 [label="P"];
	28 -> 26 [label="S"];
	27 [label="",shape=point,color=black];
	39 -> 27 [label=" 227884"];
	28 [label="233408-",color=blue];
	30 -> 28 [label="P"];
	49 -> 28 [label="S"];
	29 [label="233386-",color=blue];
	37 -> 29 [label="P"];
	30 -> 29 [label="S"];
	30 [label="",shape=point,color=black];
	34 -> 30;
	31 [label="232534-",color=blue];
	44 -> 31 [label="P"];
	32 -> 31 [label="S"];
	32 [label="235116-",color=blue];
	47 -> 32 [label="P"];
	52 -> 32 [label="S"];
	34 [label="232534-",color=blue];
	42 -> 34 [label="P"];
	35 -> 34 [label="S"];
	35 [label="234571-",color=blue];
	47 -> 35 [label="P"];
	52 -> 35 [label="S"];
	37 [label="227305-",color=blue];
	52 -> 37 [label="P"];
	39 -> 37 [label="S"];
	39 [label="",shape=point,color=black];
	40 -> 39 [label=" 227331, 227390,\l 228680, 230040,\l 231707, 231840"];
	40 [label="229337-",color=blue];
	55 -> 40 [label="P"];
	41 -> 40 [label="S"];
	41 [label="232534-",color=blue];
	42 -> 41 [label="P"];
	48 -> 41 [label="S"];
	42 [label="",shape=point,color=black];
	43 -> 42 [label=" 230852"];
	43 [label="",shape=point,color=black];
	44 -> 43 [label=" 229406, 229755,\l 230023"];
	44 [label="",shape=point,color=black,shape=doublecircle,width=0.1,height=0.1];
	45 -> 44 [label=" 228254, 230812"];
	45 [label="",shape=point,color=black,shape=doublecircle,width=0.1,height=0.1];
	46 -> 45 [label=" 232534, 233408,\l 234343, 234388,\l 234607, 234616,\l 234859"];
	46 [label="234647-",color=blue];
	47 -> 46 [label="P"];
	50 -> 46 [label="S"];
	47 [label="",shape=point,color=black,shape=doublecircle,width=0.1,height=0.1];
	48 -> 47 [label=" 232621"];
	48 [label="",shape=point,color=black,shape=doublecircle,width=0.1,height=0.1];
	49 -> 48 [label=" 233590"];
	49 [label="",shape=point,color=black,shape=doublecircle,width=0.1,height=0.1];
	50 -> 49 [label=" 234573, 234676"];
	50 [label="",shape=point,color=black,shape=doublecircle,width=0.1,height=0.1];
	54 -> 50 [label=" 235194"];
	52 [label="",shape=point,color=black];
	53 -> 52;
	53 [label="227534-",color=blue];
	54 -> 53 [label="P"];
	56 -> 53 [label="S"];
	54 [label="",shape=point,color=black];
	55 -> 54 [label=" 227204"];
	55 [label="",shape=point,color=black,shape=doublecircle,width=0.1,height=0.1];
	56 -> 55 [label=" 227719"];
	56 [label="",shape=point,color=black,shape=doublecircle,width=0.1,height=0.1];
	subgraph cluster0 {label="Malaysian"; labelloc = "b"; 5; 6; 7;}
	subgraph cluster1 {label="N.American"; labelloc = "b"; 11; 12;}
	subgraph cluster2 {label="Sake"; labelloc = "b"; 2; 8; 9;}
	subgraph cluster3 {label="W.African"; labelloc = "b"; 1; 4;}
	subgraph cluster4 {label="Wine/European"; labelloc = "b"; 0; 3; 10;}
	{ rank = same ; 0; 1; 2; 3; 4; 5; 6; 7; 8; 9; 10; 11; 12; }
}
