# Supplementary material for: Genealogy-Based Methods for Inference of Historical Recombination and Gene Flow and Their Application in Saccharomyces cerevisiae
Source: PLoS One. 2012 Nov 30;7(11):e46947. doi: 10.1371/journal.pone.0046947 (PMC3511476; doi:10.1371/journal.pone.0046947)
Supplement: Dataset S1 — Sample output of genealogical reconstructions using kwarg. An ancestral recombination graph is provided for each gene in the S. cerevisiae genome, in dot format [37]. See Figure 2 for an example. (TGZ) [file pone.0046947.s002.gz › ARG_YBL008W_0.dot]

digraph ARG {
	graph [fontname=Arial, fontsize="12.0", penwidth=1]
	node [fontname=Arial, fontsize="12.0", penwidth=1]
	edge [fontname=Arial, fontsize="12.0", penwidth=1]
	0 [label="DBVPG1373",color=red];
	19 -> 0;
	1 [label="DBVPG6044",color=red];
	14 -> 1;
	2 [label="K11",color=red];
	18 -> 2;
	3 [label="L_1374",color=red];
	19 -> 3;
	4 [label="NCYC110",color=red];
	14 -> 4;
	5 [label="UWOPS03_461_4",color=red];
	16 -> 5;
	6 [label="UWOPS05_217_3",color=red];
	16 -> 6;
	7 [label="UWOPS05_227_2",color=red];
	16 -> 7;
	8 [label="Y12",color=red];
	18 -> 8;
	9 [label="Y9",color=red];
	18 -> 9;
	10 [label="YJM978",color=red];
	19 -> 10;
	11 [label="YPS128",color=red];
	22 -> 11;
	12 [label="YPS606",color=red];
	22 -> 12;
	14 [label="",shape=point,color=black];
	21 -> 14 [label=" 210624, 211194,\l 211273, 211898,\l 212017"];
	16 [label="",shape=point,color=black];
	28 -> 16 [label=" 210144, 210938,\l 211435, 211458,\l 211748, 212540,\l 212568"];
	18 [label="",shape=point,color=black];
	25 -> 18 [label=" 210585, 210977"];
	19 [label="",shape=point,color=black];
	27 -> 19 [label=" 210009, 211259,\l 211260, 211261,\l 212498"];
	21 [label="211273-",color=blue];
	22 -> 21 [label="P"];
	30 -> 21 [label="S"];
	22 [label="",shape=point,color=black];
	23 -> 22;
	23 [label="210977-",color=blue];
	27 -> 23 [label="P"];
	25 -> 23 [label="S"];
	25 [label="",shape=point,color=black];
	26 -> 25 [label=" 210993, 211335,\l 211584, 212354"];
	26 [label="210288-",color=blue];
	27 -> 26 [label="P"];
	31 -> 26 [label="S"];
	27 [label="",shape=point,color=black];
	28 -> 27 [label=" 210288"];
	28 [label="",shape=point,color=black,shape=doublecircle,width=0.1,height=0.1];
	29 -> 28;
	29 [label="212540-",color=blue];
	30 -> 29 [label="P"];
	31 -> 29 [label="S"];
	30 [label="",shape=point,color=black];
	32 -> 30 [label=" 210390, 212395"];
	31 [label="",shape=point,color=black];
	32 -> 31 [label=" 212552"];
	32 [label="",shape=point,color=black,shape=doublecircle,width=0.1,height=0.1];
	subgraph cluster0 {label="Malaysian"; labelloc = "b"; 5; 6; 7;}
	subgraph cluster1 {label="N.American"; labelloc = "b"; 11; 12;}
	subgraph cluster2 {label="Sake"; labelloc = "b"; 2; 8; 9;}
	subgraph cluster3 {label="W.African"; labelloc = "b"; 1; 4;}
	subgraph cluster4 {label="Wine/European"; labelloc = "b"; 0; 3; 10;}
	{ rank = same ; 0; 1; 2; 3; 4; 5; 6; 7; 8; 9; 10; 11; 12; }
}
