# Supplementary material for: Genealogy-Based Methods for Inference of Historical Recombination and Gene Flow and Their Application in Saccharomyces cerevisiae
Source: PLoS One. 2012 Nov 30;7(11):e46947. doi: 10.1371/journal.pone.0046947 (PMC3511476; doi:10.1371/journal.pone.0046947)
Supplement: Dataset S1 — Sample output of genealogical reconstructions using kwarg. An ancestral recombination graph is provided for each gene in the S. cerevisiae genome, in dot format [37]. See Figure 2 for an example. (TGZ) [file pone.0046947.s002.gz › ARG_YBL014C_0.dot]

digraph ARG {
	graph [fontname=Arial, fontsize="12.0", penwidth=1]
	node [fontname=Arial, fontsize="12.0", penwidth=1]
	edge [fontname=Arial, fontsize="12.0", penwidth=1]
	0 [label="DBVPG1373",color=red];
	18 -> 0 [label=" 201785, 199251"];
	1 [label="DBVPG6044",color=red];
	14 -> 1;
	2 [label="K11",color=red];
	23 -> 2 [label=" 199765"];
	3 [label="L_1374",color=red];
	18 -> 3;
	4 [label="NCYC110",color=red];
	14 -> 4;
	5 [label="UWOPS03_461_4",color=red];
	16 -> 5 [label=" 199238"];
	6 [label="UWOPS05_217_3",color=red];
	16 -> 6;
	7 [label="UWOPS05_227_2",color=red];
	16 -> 7;
	8 [label="Y12",color=red];
	17 -> 8;
	9 [label="Y9",color=red];
	17 -> 9;
	10 [label="YJM978",color=red];
	18 -> 10 [label=" 198686"];
	11 [label="YPS128",color=red];
	19 -> 11;
	12 [label="YPS606",color=red];
	19 -> 12;
	14 [label="",shape=point,color=black];
	32 -> 14 [label=" 201935, 201459,\l 201374, 201374,\l 201374, 200279,\l 200230, 199756,\l 199009"];
	16 [label="",shape=point,color=black];
	21 -> 16 [label=" 201654, 200036,\l 199937, 199497,\l 199253, 198904,\l 198716"];
	17 [label="",shape=point,color=black];
	25 -> 17 [label=" 199896"];
	18 [label="",shape=point,color=black];
	33 -> 18 [label=" 202004, 201882,\l 201066, 200971,\l 199393, 199142,\l 198781, 198754"];
	19 [label="",shape=point,color=black];
	20 -> 19 [label=" 201240"];
	20 [label="-200011",color=blue];
	21 -> 20 [label="P"];
	22 -> 20 [label="S"];
	21 [label="",shape=point,color=black];
	29 -> 21 [label=" 199076"];
	22 [label="-200971",color=blue];
	36 -> 22 [label="P"];
	23 -> 22 [label="S"];
	23 [label="",shape=point,color=black];
	24 -> 23 [label=" 201353"];
	24 [label="-198904",color=blue];
	36 -> 24 [label="P"];
	25 -> 24 [label="S"];
	25 [label="",shape=point,color=black];
	26 -> 25 [label=" 200533, 200525,\l 200073, 199517"];
	26 [label="-201066",color=blue];
	28 -> 26 [label="P"];
	32 -> 26 [label="S"];
	28 [label="-200011",color=blue];
	29 -> 28 [label="P"];
	38 -> 28 [label="S"];
	29 [label="",shape=point,color=black];
	30 -> 29;
	30 [label="-201614",color=blue];
	31 -> 30 [label="P"];
	36 -> 30 [label="S"];
	31 [label="-198754",color=blue];
	38 -> 31 [label="P"];
	32 -> 31 [label="S"];
	32 [label="",shape=point,color=black];
	33 -> 32 [label=" 201479, 201006,\l 199964"];
	33 [label="",shape=point,color=black,shape=doublecircle,width=0.1,height=0.1];
	36 -> 33 [label=" 201614, 200011,\l 198829"];
	36 [label="",shape=point,color=black,shape=doublecircle,width=0.1,height=0.1];
	38 -> 36 [label=" 200486, 198727"];
	38 [label="",shape=point,color=black,shape=doublecircle,width=0.1,height=0.1];
	subgraph cluster0 {label="Malaysian"; labelloc = "b"; 5; 6; 7;}
	subgraph cluster1 {label="N.American"; labelloc = "b"; 11; 12;}
	subgraph cluster2 {label="Sake"; labelloc = "b"; 2; 8; 9;}
	subgraph cluster3 {label="W.African"; labelloc = "b"; 1; 4;}
	subgraph cluster4 {label="Wine/European"; labelloc = "b"; 0; 3; 10;}
	{ rank = same ; 0; 1; 2; 3; 4; 5; 6; 7; 8; 9; 10; 11; 12; }
}
