# Supplementary material for: Genealogy-Based Methods for Inference of Historical Recombination and Gene Flow and Their Application in Saccharomyces cerevisiae
Source: PLoS One. 2012 Nov 30;7(11):e46947. doi: 10.1371/journal.pone.0046947 (PMC3511476; doi:10.1371/journal.pone.0046947)
Supplement: Dataset S1 — Sample output of genealogical reconstructions using kwarg. An ancestral recombination graph is provided for each gene in the S. cerevisiae genome, in dot format [37]. See Figure 2 for an example. (TGZ) [file pone.0046947.s002.gz › ARG_YBL015W_0.dot]

digraph ARG {
	graph [fontname=Arial, fontsize="12.0", penwidth=1]
	node [fontname=Arial, fontsize="12.0", penwidth=1]
	edge [fontname=Arial, fontsize="12.0", penwidth=1]
	0 [label="DBVPG1373",color=red];
	17 -> 0;
	1 [label="DBVPG6044",color=red];
	14 -> 1;
	2 [label="K11",color=red];
	32 -> 2;
	3 [label="L_1374",color=red];
	17 -> 3;
	4 [label="NCYC110",color=red];
	14 -> 4;
	5 [label="UWOPS03_461_4",color=red];
	16 -> 5;
	6 [label="UWOPS05_217_3",color=red];
	16 -> 6;
	7 [label="UWOPS05_227_2",color=red];
	16 -> 7;
	8 [label="Y12",color=red];
	20 -> 8;
	9 [label="Y9",color=red];
	34 -> 9 [label=" 194367"];
	10 [label="YJM978",color=red];
	17 -> 10;
	11 [label="YPS128",color=red];
	18 -> 11;
	12 [label="YPS606",color=red];
	18 -> 12;
	14 [label="",shape=point,color=black];
	31 -> 14 [label=" 195739, 196407,\l 196689"];
	16 [label="",shape=point,color=black];
	19 -> 16 [label=" 193676, 193718,\l 194361, 196244,\l 196293, 196294,\l 196435, 196508,\l 196513"];
	17 [label="",shape=point,color=black];
	27 -> 17 [label=" 193870, 194060,\l 195183, 196209"];
	18 [label="",shape=point,color=black];
	22 -> 18 [label=" 195701, 195941"];
	19 [label="194060-",color=blue];
	41 -> 19 [label="P"];
	23 -> 19 [label="S"];
	20 [label="193718-",color=blue];
	36 -> 20 [label="P"];
	41 -> 20 [label="S"];
	22 [label="195721-",color=blue];
	47 -> 22 [label="P"];
	23 -> 22 [label="S"];
	23 [label="",shape=point,color=black];
	24 -> 23 [label=" 196457, 196495"];
	24 [label="195701-",color=blue];
	48 -> 24 [label="P"];
	25 -> 24 [label="S"];
	25 [label="196457-",color=blue];
	31 -> 25 [label="P"];
	49 -> 25 [label="S"];
	27 [label="193726-",color=blue];
	40 -> 27 [label="P"];
	28 -> 27 [label="S"];
	28 [label="195183-",color=blue];
	49 -> 28 [label="P"];
	30 -> 28 [label="S"];
	30 [label="195941-",color=blue];
	46 -> 30 [label="P"];
	31 -> 30 [label="S"];
	31 [label="",shape=point,color=black];
	33 -> 31 [label=" 196375"];
	32 [label="194060-",color=blue];
	35 -> 32 [label="P"];
	33 -> 32 [label="S"];
	33 [label="",shape=point,color=black];
	38 -> 33 [label=" 195963, 196636"];
	34 [label="193542-",color=blue];
	35 -> 34 [label="P"];
	36 -> 34 [label="S"];
	35 [label="",shape=point,color=black];
	42 -> 35 [label=" 193537"];
	36 [label="",shape=point,color=black];
	37 -> 36;
	37 [label="193552-",color=blue];
	38 -> 37 [label="P"];
	42 -> 37 [label="S"];
	38 [label="",shape=point,color=black];
	39 -> 38;
	39 [label="193542-",color=blue];
	40 -> 39 [label="P"];
	45 -> 39 [label="S"];
	40 [label="",shape=point,color=black];
	41 -> 40 [label=" 193516"];
	41 [label="",shape=point,color=black];
	43 -> 41 [label=" 193726"];
	42 [label="",shape=point,color=black];
	43 -> 42 [label=" 193667"];
	43 [label="",shape=point,color=black];
	44 -> 43 [label=" 193542, 193552,\l 193552, 193552,\l 196420"];
	44 [label="194367-",color=blue];
	50 -> 44 [label="P"];
	45 -> 44 [label="S"];
	45 [label="",shape=point,color=black,shape=doublecircle,width=0.1,height=0.1];
	46 -> 45 [label=" 195722, 196481"];
	46 [label="",shape=point,color=black,shape=doublecircle,width=0.1,height=0.1];
	47 -> 46 [label=" 195721"];
	47 [label="",shape=point,color=black,shape=doublecircle,width=0.1,height=0.1];
	48 -> 47 [label=" 193727, 193728,\l 195012, 195189"];
	48 [label="",shape=point,color=black,shape=doublecircle,width=0.1,height=0.1];
	49 -> 48 [label=" 195171"];
	49 [label="",shape=point,color=black,shape=doublecircle,width=0.1,height=0.1];
	50 -> 49 [label=" 194229"];
	50 [label="",shape=point,color=black,shape=doublecircle,width=0.1,height=0.1];
	subgraph cluster0 {label="Malaysian"; labelloc = "b"; 5; 6; 7;}
	subgraph cluster1 {label="N.American"; labelloc = "b"; 11; 12;}
	subgraph cluster2 {label="Sake"; labelloc = "b"; 2; 8; 9;}
	subgraph cluster3 {label="W.African"; labelloc = "b"; 1; 4;}
	subgraph cluster4 {label="Wine/European"; labelloc = "b"; 0; 3; 10;}
	{ rank = same ; 0; 1; 2; 3; 4; 5; 6; 7; 8; 9; 10; 11; 12; }
}
