# Supplementary material for: Genealogy-Based Methods for Inference of Historical Recombination and Gene Flow and Their Application in Saccharomyces cerevisiae
Source: PLoS One. 2012 Nov 30;7(11):e46947. doi: 10.1371/journal.pone.0046947 (PMC3511476; doi:10.1371/journal.pone.0046947)
Supplement: Dataset S1 — Sample output of genealogical reconstructions using kwarg. An ancestral recombination graph is provided for each gene in the S. cerevisiae genome, in dot format [37]. See Figure 2 for an example. (TGZ) [file pone.0046947.s002.gz › ARG_YBL017C_0.dot]

digraph ARG {
	graph [fontname=Arial, fontsize="12.0", penwidth=1]
	node [fontname=Arial, fontsize="12.0", penwidth=1]
	edge [fontname=Arial, fontsize="12.0", penwidth=1]
	0 [label="DBVPG1373",color=red];
	16 -> 0 [label=" 191940, 189355"];
	1 [label="DBVPG6044",color=red];
	13 -> 1;
	2 [label="K11",color=red];
	35 -> 2 [label=" 187963"];
	3 [label="L_1374",color=red];
	18 -> 3;
	4 [label="NCYC110",color=red];
	13 -> 4;
	5 [label="UWOPS03_461_4",color=red];
	15 -> 5;
	6 [label="UWOPS05_217_3",color=red];
	15 -> 6 [label=" 187903"];
	7 [label="UWOPS05_227_2",color=red];
	15 -> 7;
	8 [label="Y12",color=red];
	45 -> 8 [label=" 186525"];
	9 [label="Y9",color=red];
	34 -> 9 [label=" 190249, 189579"];
	10 [label="YJM978",color=red];
	16 -> 10;
	11 [label="YPS128",color=red];
	17 -> 11;
	12 [label="YPS606",color=red];
	17 -> 12;
	13 [label="",shape=point,color=black];
	26 -> 13 [label=" 192444, 192402,\l 192401, 191616,\l 190644, 190131,\l 189664, 189116,\l 187960, 187145"];
	15 [label="",shape=point,color=black];
	19 -> 15 [label=" 191882, 191359,\l 191072, 191053,\l 189459, 187993,\l 187876, 187311,\l 187078, 186620"];
	16 [label="",shape=point,color=black];
	18 -> 16 [label=" 191069"];
	17 [label="",shape=point,color=black];
	25 -> 17 [label=" 188908, 188907,\l 188503, 188080"];
	18 [label="",shape=point,color=black];
	21 -> 18 [label=" 192393, 192279,\l 192278, 192277,\l 192248, 192247,\l 192151, 192125,\l 191780, 191766,\l 191602, 191380,\l 191314, 191307,\l 191297, 191291,\l 191229, 191217,\l 191132, 191130,\l 191093, 191090,\l 190983, 190947,\l 190740, 190358,\l 190354, 190311,\l 189742, 189266,\l 189166, 187791,\l 186528"];
	19 [label="-189742",color=blue];
	20 -> 19 [label="P"];
	30 -> 19 [label="S"];
	20 [label="-188907",color=blue];
	50 -> 20 [label="P"];
	21 -> 20 [label="S"];
	21 [label="",shape=point,color=black];
	22 -> 21 [label=" 189676, 189212"];
	22 [label="-191130",color=blue];
	23 -> 22 [label="P"];
	44 -> 22 [label="S"];
	23 [label="-190884",color=blue];
	55 -> 23 [label="P"];
	50 -> 23 [label="S"];
	25 [label="-190131",color=blue];
	33 -> 25 [label="P"];
	27 -> 25 [label="S"];
	26 [label="-191235",color=blue];
	27 -> 26 [label="P"];
	39 -> 26 [label="S"];
	27 [label="",shape=point,color=black];
	28 -> 27;
	28 [label="-191090",color=blue];
	29 -> 28 [label="P"];
	40 -> 28 [label="S"];
	29 [label="-189266",color=blue];
	31 -> 29 [label="P"];
	30 -> 29 [label="S"];
	30 [label="",shape=point,color=black];
	36 -> 30 [label=" 190586"];
	31 [label="-187078",color=blue];
	33 -> 31 [label="P"];
	35 -> 31 [label="S"];
	33 [label="",shape=point,color=black];
	46 -> 33 [label=" 186918, 186762,\l 186626"];
	34 [label="-190623",color=blue];
	42 -> 34 [label="P"];
	35 -> 34 [label="S"];
	35 [label="",shape=point,color=black];
	37 -> 35 [label=" 191531, 191473"];
	36 [label="-190947",color=blue];
	59 -> 36 [label="P"];
	43 -> 36 [label="S"];
	37 [label="-191090",color=blue];
	43 -> 37 [label="P"];
	51 -> 37 [label="S"];
	39 [label="-191284",color=blue];
	53 -> 39 [label="P"];
	40 -> 39 [label="S"];
	40 [label="",shape=point,color=black];
	51 -> 40 [label=" 191566"];
	42 [label="-190131",color=blue];
	43 -> 42 [label="P"];
	62 -> 42 [label="S"];
	43 [label="",shape=point,color=black];
	48 -> 43 [label=" 189226, 188035,\l 187717"];
	44 [label="-191766",color=blue];
	52 -> 44 [label="P"];
	45 -> 44 [label="S"];
	45 [label="",shape=point,color=black];
	49 -> 45 [label=" 192088"];
	46 [label="-187791",color=blue];
	47 -> 46 [label="P"];
	57 -> 46 [label="S"];
	47 [label="-186918",color=blue];
	57 -> 47 [label="P"];
	48 -> 47 [label="S"];
	48 [label="",shape=point,color=black];
	49 -> 48 [label=" 187555"];
	49 [label="",shape=point,color=black];
	50 -> 49 [label=" 191087, 187747"];
	50 [label="",shape=point,color=black,shape=doublecircle,width=0.1,height=0.1];
	51 -> 50 [label=" 191094, 190884,\l 187160, 186558"];
	51 [label="",shape=point,color=black,shape=doublecircle,width=0.1,height=0.1];
	52 -> 51 [label=" 191754, 191698,\l 191524, 191425,\l 191366, 191292,\l 191284, 191231,\l 191225"];
	52 [label="",shape=point,color=black,shape=doublecircle,width=0.1,height=0.1];
	53 -> 52 [label=" 191235"];
	53 [label="",shape=point,color=black,shape=doublecircle,width=0.1,height=0.1];
	54 -> 53;
	54 [label="-188503",color=blue];
	55 -> 54 [label="P"];
	57 -> 54 [label="S"];
	55 [label="",shape=point,color=black,shape=doublecircle,width=0.1,height=0.1];
	60 -> 55 [label=" 188194, 186781,\l 186712"];
	57 [label="",shape=point,color=black];
	58 -> 57 [label=" 188746, 188737"];
	58 [label="-190740",color=blue];
	60 -> 58 [label="P"];
	59 -> 58 [label="S"];
	59 [label="",shape=point,color=black,shape=doublecircle,width=0.1,height=0.1];
	61 -> 59 [label=" 190819"];
	60 [label="",shape=point,color=black,shape=doublecircle,width=0.1,height=0.1];
	61 -> 60 [label=" 190673, 190623,\l 190035"];
	61 [label="",shape=point,color=black,shape=doublecircle,width=0.1,height=0.1];
	62 -> 61 [label=" 190604"];
	62 [label="",shape=point,color=black,shape=doublecircle,width=0.1,height=0.1];
	subgraph cluster0 {label="Malaysian"; labelloc = "b"; 5; 6; 7;}
	subgraph cluster1 {label="N.American"; labelloc = "b"; 11; 12;}
	subgraph cluster2 {label="Sake"; labelloc = "b"; 2; 8; 9;}
	subgraph cluster3 {label="W.African"; labelloc = "b"; 1; 4;}
	subgraph cluster4 {label="Wine/European"; labelloc = "b"; 0; 3; 10;}
	{ rank = same ; 0; 1; 2; 3; 4; 5; 6; 7; 8; 9; 10; 11; 12; }
}
