# Supplementary material for: Genealogy-Based Methods for Inference of Historical Recombination and Gene Flow and Their Application in Saccharomyces cerevisiae
Source: PLoS One. 2012 Nov 30;7(11):e46947. doi: 10.1371/journal.pone.0046947 (PMC3511476; doi:10.1371/journal.pone.0046947)
Supplement: Dataset S1 — Sample output of genealogical reconstructions using kwarg. An ancestral recombination graph is provided for each gene in the S. cerevisiae genome, in dot format [37]. See Figure 2 for an example. (TGZ) [file pone.0046947.s002.gz › ARG_YBL022C_0.dot]

digraph ARG {
	graph [fontname=Arial, fontsize="12.0", penwidth=1]
	node [fontname=Arial, fontsize="12.0", penwidth=1]
	edge [fontname=Arial, fontsize="12.0", penwidth=1]
	0 [label="DBVPG1373",color=red];
	17 -> 0 [label=" 181580"];
	1 [label="DBVPG6044",color=red];
	14 -> 1;
	2 [label="K11",color=red];
	31 -> 2 [label=" 181294"];
	3 [label="L_1374",color=red];
	17 -> 3 [label=" 180253"];
	4 [label="NCYC110",color=red];
	14 -> 4;
	5 [label="UWOPS03_461_4",color=red];
	16 -> 5;
	6 [label="UWOPS05_217_3",color=red];
	16 -> 6;
	7 [label="UWOPS05_227_2",color=red];
	16 -> 7;
	8 [label="Y12",color=red];
	29 -> 8 [label=" 181155"];
	9 [label="Y9",color=red];
	27 -> 9;
	10 [label="YJM978",color=red];
	17 -> 10;
	11 [label="YPS128",color=red];
	18 -> 11;
	12 [label="YPS606",color=red];
	18 -> 12;
	14 [label="",shape=point,color=black];
	19 -> 14 [label=" 180301, 180247,\l 180171, 179269,\l 179236, 179149,\l 179113, 178933,\l 178450, 178102"];
	16 [label="",shape=point,color=black];
	21 -> 16 [label=" 181594, 181027,\l 181008, 179740,\l 178870, 178573"];
	17 [label="",shape=point,color=black];
	25 -> 17 [label=" 179413"];
	18 [label="",shape=point,color=black];
	26 -> 18 [label=" 181428, 180103,\l 179221, 179086,\l 178534"];
	19 [label="-181008",color=blue];
	20 -> 19 [label="P"];
	26 -> 19 [label="S"];
	20 [label="-180375",color=blue];
	34 -> 20 [label="P"];
	21 -> 20 [label="S"];
	21 [label="",shape=point,color=black];
	23 -> 21 [label=" 180375"];
	23 [label="-181294",color=blue];
	24 -> 23 [label="P"];
	26 -> 23 [label="S"];
	24 [label="-180301",color=blue];
	42 -> 24 [label="P"];
	25 -> 24 [label="S"];
	25 [label="",shape=point,color=black];
	40 -> 25 [label=" 181036"];
	26 [label="",shape=point,color=black];
	28 -> 26 [label=" 181305"];
	27 [label="-181294",color=blue];
	29 -> 27 [label="P"];
	28 -> 27 [label="S"];
	28 [label="",shape=point,color=black];
	36 -> 28 [label=" 181638"];
	29 [label="",shape=point,color=black];
	30 -> 29 [label=" 180073"];
	30 [label="-178450",color=blue];
	33 -> 30 [label="P"];
	31 -> 30 [label="S"];
	31 [label="",shape=point,color=black];
	32 -> 31 [label=" 181649, 181282"];
	32 [label="-178102",color=blue];
	33 -> 32 [label="P"];
	35 -> 32 [label="S"];
	33 [label="",shape=point,color=black];
	34 -> 33 [label=" 177796"];
	34 [label="",shape=point,color=black];
	37 -> 34;
	35 [label="-180301",color=blue];
	41 -> 35 [label="P"];
	36 -> 35 [label="S"];
	36 [label="",shape=point,color=black];
	39 -> 36 [label=" 181037, 180610"];
	37 [label="-179269",color=blue];
	38 -> 37 [label="P"];
	41 -> 37 [label="S"];
	38 [label="-177796",color=blue];
	44 -> 38 [label="P"];
	39 -> 38 [label="S"];
	39 [label="",shape=point,color=black];
	40 -> 39 [label=" 178354"];
	40 [label="",shape=point,color=black,shape=doublecircle,width=0.1,height=0.1];
	43 -> 40 [label=" 180315, 180258,\l 179293, 179251"];
	41 [label="",shape=point,color=black];
	42 -> 41 [label=" 179875"];
	42 [label="",shape=point,color=black];
	43 -> 42 [label=" 179260"];
	43 [label="",shape=point,color=black,shape=doublecircle,width=0.1,height=0.1];
	44 -> 43 [label=" 177625"];
	44 [label="",shape=point,color=black,shape=doublecircle,width=0.1,height=0.1];
	subgraph cluster0 {label="Malaysian"; labelloc = "b"; 5; 6; 7;}
	subgraph cluster1 {label="N.American"; labelloc = "b"; 11; 12;}
	subgraph cluster2 {label="Sake"; labelloc = "b"; 2; 8; 9;}
	subgraph cluster3 {label="W.African"; labelloc = "b"; 1; 4;}
	subgraph cluster4 {label="Wine/European"; labelloc = "b"; 0; 3; 10;}
	{ rank = same ; 0; 1; 2; 3; 4; 5; 6; 7; 8; 9; 10; 11; 12; }
}
