# Supplementary material for: Genealogy-Based Methods for Inference of Historical Recombination and Gene Flow and Their Application in Saccharomyces cerevisiae
Source: PLoS One. 2012 Nov 30;7(11):e46947. doi: 10.1371/journal.pone.0046947 (PMC3511476; doi:10.1371/journal.pone.0046947)
Supplement: Dataset S1 — Sample output of genealogical reconstructions using kwarg. An ancestral recombination graph is provided for each gene in the S. cerevisiae genome, in dot format [37]. See Figure 2 for an example. (TGZ) [file pone.0046947.s002.gz › ARG_YBL024W_0.dot]

digraph ARG {
	graph [fontname=Arial, fontsize="12.0", penwidth=1]
	node [fontname=Arial, fontsize="12.0", penwidth=1]
	edge [fontname=Arial, fontsize="12.0", penwidth=1]
	0 [label="DBVPG1373",color=red];
	17 -> 0 [label=" 173817"];
	1 [label="DBVPG6044",color=red];
	14 -> 1;
	2 [label="K11",color=red];
	25 -> 2 [label=" 172144"];
	3 [label="L_1374",color=red];
	17 -> 3 [label=" 172968"];
	4 [label="NCYC110",color=red];
	14 -> 4;
	5 [label="UWOPS03_461_4",color=red];
	16 -> 5;
	6 [label="UWOPS05_217_3",color=red];
	16 -> 6;
	7 [label="UWOPS05_227_2",color=red];
	16 -> 7;
	8 [label="Y12",color=red];
	33 -> 8;
	9 [label="Y9",color=red];
	37 -> 9;
	10 [label="YJM978",color=red];
	17 -> 10;
	11 [label="YPS128",color=red];
	18 -> 11;
	12 [label="YPS606",color=red];
	18 -> 12;
	14 [label="",shape=point,color=black];
	24 -> 14 [label=" 172684"];
	16 [label="",shape=point,color=black];
	34 -> 16 [label=" 172116, 172241,\l 172668, 172713,\l 173026, 173637,\l 174477"];
	17 [label="",shape=point,color=black];
	20 -> 17 [label=" 172349, 173491,\l 174033, 174558,\l 174600, 174688,\l 174691, 174716,\l 174761, 174810,\l 174810, 174856"];
	18 [label="",shape=point,color=black];
	19 -> 18 [label=" 171951, 172497,\l 172660, 173046"];
	19 [label="174526-",color=blue];
	21 -> 19 [label="P"];
	32 -> 19 [label="S"];
	20 [label="173637-",color=blue];
	27 -> 20 [label="P"];
	21 -> 20 [label="S"];
	21 [label="",shape=point,color=black];
	22 -> 21;
	22 [label="174477-",color=blue];
	46 -> 22 [label="P"];
	23 -> 22 [label="S"];
	23 [label="174600-",color=blue];
	24 -> 23 [label="P"];
	41 -> 23 [label="S"];
	24 [label="",shape=point,color=black];
	40 -> 24 [label=" 174538"];
	25 [label="172155-",color=blue];
	29 -> 25 [label="P"];
	33 -> 25 [label="S"];
	27 [label="172241-",color=blue];
	30 -> 27 [label="P"];
	34 -> 27 [label="S"];
	29 [label="172144-",color=blue];
	30 -> 29 [label="P"];
	48 -> 29 [label="S"];
	30 [label="",shape=point,color=black];
	33 -> 30 [label=" 172031, 172041"];
	32 [label="174856-",color=blue];
	33 -> 32 [label="P"];
	34 -> 32 [label="S"];
	33 [label="",shape=point,color=black];
	38 -> 33 [label=" 174734"];
	34 [label="",shape=point,color=black];
	35 -> 34;
	35 [label="172349-",color=blue];
	43 -> 35 [label="P"];
	36 -> 35 [label="S"];
	36 [label="173637-",color=blue];
	37 -> 36 [label="P"];
	39 -> 36 [label="S"];
	37 [label="",shape=point,color=black];
	38 -> 37 [label=" 172383"];
	38 [label="",shape=point,color=black];
	42 -> 38 [label=" 173662, 174521,\l 174522"];
	39 [label="174856-",color=blue];
	40 -> 39 [label="P"];
	41 -> 39 [label="S"];
	40 [label="",shape=point,color=black];
	44 -> 40 [label=" 174523, 174524,\l 174525, 174526"];
	41 [label="",shape=point,color=black];
	46 -> 41 [label=" 174883, 174884,\l 174885"];
	42 [label="172181-",color=blue];
	43 -> 42 [label="P"];
	44 -> 42 [label="S"];
	43 [label="",shape=point,color=black];
	47 -> 43 [label=" 172181"];
	44 [label="",shape=point,color=black,shape=doublecircle,width=0.1,height=0.1];
	46 -> 44 [label=" 172354, 173031,\l 173199, 174063,\l 174602"];
	46 [label="",shape=point,color=black,shape=doublecircle,width=0.1,height=0.1];
	47 -> 46 [label=" 172174, 172226,\l 172325, 172326"];
	47 [label="",shape=point,color=black,shape=doublecircle,width=0.1,height=0.1];
	48 -> 47 [label=" 172155"];
	48 [label="",shape=point,color=black,shape=doublecircle,width=0.1,height=0.1];
	subgraph cluster0 {label="Malaysian"; labelloc = "b"; 5; 6; 7;}
	subgraph cluster1 {label="N.American"; labelloc = "b"; 11; 12;}
	subgraph cluster2 {label="Sake"; labelloc = "b"; 2; 8; 9;}
	subgraph cluster3 {label="W.African"; labelloc = "b"; 1; 4;}
	subgraph cluster4 {label="Wine/European"; labelloc = "b"; 0; 3; 10;}
	{ rank = same ; 0; 1; 2; 3; 4; 5; 6; 7; 8; 9; 10; 11; 12; }
}
