# Supplementary material for: Genealogy-Based Methods for Inference of Historical Recombination and Gene Flow and Their Application in Saccharomyces cerevisiae
Source: PLoS One. 2012 Nov 30;7(11):e46947. doi: 10.1371/journal.pone.0046947 (PMC3511476; doi:10.1371/journal.pone.0046947)
Supplement: Dataset S1 — Sample output of genealogical reconstructions using kwarg. An ancestral recombination graph is provided for each gene in the S. cerevisiae genome, in dot format [37]. See Figure 2 for an example. (TGZ) [file pone.0046947.s002.gz › ARG_YBL029W_0.dot]

digraph ARG {
	graph [fontname=Arial, fontsize="12.0", penwidth=1]
	node [fontname=Arial, fontsize="12.0", penwidth=1]
	edge [fontname=Arial, fontsize="12.0", penwidth=1]
	0 [label="DBVPG1373",color=red];
	22 -> 0;
	1 [label="DBVPG6044",color=red];
	13 -> 1;
	2 [label="K11",color=red];
	35 -> 2 [label=" 165625, 165684,\l 165763, 166367"];
	3 [label="L_1374",color=red];
	21 -> 3;
	4 [label="NCYC110",color=red];
	13 -> 4;
	5 [label="UWOPS03_461_4",color=red];
	15 -> 5;
	6 [label="UWOPS05_217_3",color=red];
	15 -> 6;
	7 [label="UWOPS05_227_2",color=red];
	15 -> 7;
	8 [label="Y12",color=red];
	20 -> 8;
	9 [label="Y9",color=red];
	26 -> 9;
	10 [label="YJM978",color=red];
	22 -> 10 [label=" 165302"];
	11 [label="YPS128",color=red];
	17 -> 11;
	12 [label="YPS606",color=red];
	17 -> 12;
	13 [label="",shape=point,color=black];
	31 -> 13 [label=" 165181, 166035"];
	15 [label="",shape=point,color=black];
	30 -> 15 [label=" 165348, 165785"];
	17 [label="",shape=point,color=black];
	18 -> 17;
	18 [label="167271-",color=blue];
	23 -> 18 [label="P"];
	19 -> 18 [label="S"];
	19 [label="167391-",color=blue];
	20 -> 19 [label="P"];
	42 -> 19 [label="S"];
	20 [label="",shape=point,color=black];
	25 -> 20;
	21 [label="166819-",color=blue];
	33 -> 21 [label="P"];
	22 -> 21 [label="S"];
	22 [label="",shape=point,color=black];
	27 -> 22 [label=" 166912"];
	23 [label="166029-",color=blue];
	31 -> 23 [label="P"];
	34 -> 23 [label="S"];
	25 [label="167289-",color=blue];
	26 -> 25 [label="P"];
	27 -> 25 [label="S"];
	26 [label="",shape=point,color=black];
	36 -> 26 [label=" 165528, 166358,\l 166575"];
	27 [label="",shape=point,color=black];
	28 -> 27;
	28 [label="167271-",color=blue];
	32 -> 28 [label="P"];
	31 -> 28 [label="S"];
	30 [label="166976-",color=blue];
	43 -> 30 [label="P"];
	31 -> 30 [label="S"];
	31 [label="",shape=point,color=black];
	39 -> 31 [label=" 167391"];
	32 [label="166772-",color=blue];
	33 -> 32 [label="P"];
	34 -> 32 [label="S"];
	33 [label="",shape=point,color=black];
	45 -> 33 [label=" 165262, 165682,\l 166029, 166417,\l 166418, 166420,\l 166421, 166422"];
	34 [label="",shape=point,color=black];
	41 -> 34;
	35 [label="166706-",color=blue];
	36 -> 35 [label="P"];
	38 -> 35 [label="S"];
	36 [label="",shape=point,color=black];
	37 -> 36 [label=" 166022, 166314"];
	37 [label="166772-",color=blue];
	49 -> 37 [label="P"];
	38 -> 37 [label="S"];
	38 [label="",shape=point,color=black];
	39 -> 38 [label=" 167289, 167376,\l 167429"];
	39 [label="",shape=point,color=black,shape=doublecircle,width=0.1,height=0.1];
	42 -> 39 [label=" 167271, 167400"];
	41 [label="166706-",color=blue];
	48 -> 41 [label="P"];
	42 -> 41 [label="S"];
	42 [label="",shape=point,color=black,shape=doublecircle,width=0.1,height=0.1];
	43 -> 42 [label=" 166976"];
	43 [label="",shape=point,color=black,shape=doublecircle,width=0.1,height=0.1];
	44 -> 43 [label=" 165589, 166819"];
	44 [label="166575-",color=blue];
	46 -> 44 [label="P"];
	45 -> 44 [label="S"];
	45 [label="",shape=point,color=black,shape=doublecircle,width=0.1,height=0.1];
	47 -> 45 [label=" 166706, 166772"];
	46 [label="166367-",color=blue];
	47 -> 46 [label="P"];
	48 -> 46 [label="S"];
	47 [label="",shape=point,color=black];
	50 -> 47 [label=" 165683, 165880,\l 166034"];
	48 [label="",shape=point,color=black];
	49 -> 48 [label=" 166399, 166463"];
	49 [label="",shape=point,color=black];
	50 -> 49 [label=" 166547"];
	50 [label="",shape=point,color=black,shape=doublecircle,width=0.1,height=0.1];
	subgraph cluster0 {label="Malaysian"; labelloc = "b"; 5; 6; 7;}
	subgraph cluster1 {label="N.American"; labelloc = "b"; 11; 12;}
	subgraph cluster2 {label="Sake"; labelloc = "b"; 2; 8; 9;}
	subgraph cluster3 {label="W.African"; labelloc = "b"; 1; 4;}
	subgraph cluster4 {label="Wine/European"; labelloc = "b"; 0; 3; 10;}
	{ rank = same ; 0; 1; 2; 3; 4; 5; 6; 7; 8; 9; 10; 11; 12; }
}
