# Supplementary material for: Genealogy-Based Methods for Inference of Historical Recombination and Gene Flow and Their Application in Saccharomyces cerevisiae
Source: PLoS One. 2012 Nov 30;7(11):e46947. doi: 10.1371/journal.pone.0046947 (PMC3511476; doi:10.1371/journal.pone.0046947)
Supplement: Dataset S1 — Sample output of genealogical reconstructions using kwarg. An ancestral recombination graph is provided for each gene in the S. cerevisiae genome, in dot format [37]. See Figure 2 for an example. (TGZ) [file pone.0046947.s002.gz › ARG_YBL047C_0.dot]

digraph ARG {
	graph [fontname=Arial, fontsize="12.0", penwidth=1]
	node [fontname=Arial, fontsize="12.0", penwidth=1]
	edge [fontname=Arial, fontsize="12.0", penwidth=1]
	0 [label="DBVPG1373",color=red];
	27 -> 0 [label=" 130897"];
	1 [label="DBVPG6044",color=red];
	13 -> 1;
	2 [label="K11",color=red];
	21 -> 2;
	3 [label="L_1374",color=red];
	26 -> 3 [label=" 128938"];
	4 [label="NCYC110",color=red];
	13 -> 4;
	5 [label="UWOPS03_461_4",color=red];
	15 -> 5;
	6 [label="UWOPS05_217_3",color=red];
	15 -> 6;
	7 [label="UWOPS05_227_2",color=red];
	15 -> 7;
	8 [label="Y12",color=red];
	16 -> 8;
	9 [label="Y9",color=red];
	16 -> 9;
	10 [label="YJM978",color=red];
	27 -> 10 [label=" 132150"];
	11 [label="YPS128",color=red];
	18 -> 11;
	12 [label="YPS606",color=red];
	18 -> 12;
	13 [label="",shape=point,color=black];
	34 -> 13 [label=" 132336, 129946,\l 129327, 128251,\l 127682"];
	15 [label="",shape=point,color=black];
	22 -> 15 [label=" 131910, 129729,\l 128270"];
	16 [label="",shape=point,color=black];
	19 -> 16 [label=" 130410, 129794"];
	18 [label="",shape=point,color=black];
	33 -> 18 [label=" 131843, 128518,\l 128438"];
	19 [label="-128518",color=blue];
	20 -> 19 [label="P"];
	28 -> 19 [label="S"];
	20 [label="-128270",color=blue];
	24 -> 20 [label="P"];
	21 -> 20 [label="S"];
	21 [label="",shape=point,color=black];
	29 -> 21 [label=" 128483, 128482"];
	22 [label="-129729",color=blue];
	23 -> 22 [label="P"];
	33 -> 22 [label="S"];
	23 [label="-129257",color=blue];
	31 -> 23 [label="P"];
	24 -> 23 [label="S"];
	24 [label="",shape=point,color=black];
	39 -> 24;
	26 [label="-130991",color=blue];
	43 -> 26 [label="P"];
	27 -> 26 [label="S"];
	27 [label="",shape=point,color=black];
	41 -> 27 [label=" 132283, 131023"];
	28 [label="-128672",color=blue];
	54 -> 28 [label="P"];
	29 -> 28 [label="S"];
	29 [label="",shape=point,color=black];
	30 -> 29 [label=" 131708"];
	30 [label="-127682",color=blue];
	52 -> 30 [label="P"];
	31 -> 30 [label="S"];
	31 [label="",shape=point,color=black];
	32 -> 31 [label=" 128672"];
	32 [label="-131708",color=blue];
	45 -> 32 [label="P"];
	33 -> 32 [label="S"];
	33 [label="",shape=point,color=black];
	42 -> 33 [label=" 131786"];
	34 [label="-129671",color=blue];
	36 -> 34 [label="P"];
	42 -> 34 [label="S"];
	36 [label="-129464",color=blue];
	37 -> 36 [label="P"];
	58 -> 36 [label="S"];
	37 [label="-129327",color=blue];
	51 -> 37 [label="P"];
	42 -> 37 [label="S"];
	39 [label="-129327",color=blue];
	54 -> 39 [label="P"];
	47 -> 39 [label="S"];
	41 [label="-130897",color=blue];
	43 -> 41 [label="P"];
	42 -> 41 [label="S"];
	42 [label="",shape=point,color=black,shape=doublecircle,width=0.1,height=0.1];
	44 -> 42 [label=" 131054, 130991"];
	43 [label="",shape=point,color=black];
	46 -> 43 [label=" 130772, 130373,\l 129671, 129350,\l 128426, 127651"];
	44 [label="-127651",color=blue];
	46 -> 44 [label="P"];
	45 -> 44 [label="S"];
	45 [label="",shape=point,color=black,shape=doublecircle,width=0.1,height=0.1];
	47 -> 45 [label=" 130979, 129695,\l 129389"];
	46 [label="",shape=point,color=black];
	48 -> 46;
	47 [label="",shape=point,color=black];
	49 -> 47 [label=" 129440"];
	48 [label="-128251",color=blue];
	56 -> 48 [label="P"];
	50 -> 48 [label="S"];
	49 [label="-129257",color=blue];
	50 -> 49 [label="P"];
	56 -> 49 [label="S"];
	50 [label="",shape=point,color=black];
	51 -> 50 [label=" 128960, 128516"];
	51 [label="",shape=point,color=black,shape=doublecircle,width=0.1,height=0.1];
	52 -> 51 [label=" 128550, 128260,\l 127652"];
	52 [label="",shape=point,color=black];
	53 -> 52 [label=" 127628"];
	53 [label="-127628",color=blue];
	58 -> 53 [label="P"];
	54 -> 53 [label="S"];
	54 [label="",shape=point,color=black,shape=doublecircle,width=0.1,height=0.1];
	56 -> 54 [label=" 129257, 127967"];
	56 [label="",shape=point,color=black,shape=doublecircle,width=0.1,height=0.1];
	58 -> 56 [label=" 129491, 129464,\l 127623"];
	58 [label="",shape=point,color=black,shape=doublecircle,width=0.1,height=0.1];
	subgraph cluster0 {label="Malaysian"; labelloc = "b"; 5; 6; 7;}
	subgraph cluster1 {label="N.American"; labelloc = "b"; 11; 12;}
	subgraph cluster2 {label="Sake"; labelloc = "b"; 2; 8; 9;}
	subgraph cluster3 {label="W.African"; labelloc = "b"; 1; 4;}
	subgraph cluster4 {label="Wine/European"; labelloc = "b"; 0; 3; 10;}
	{ rank = same ; 0; 1; 2; 3; 4; 5; 6; 7; 8; 9; 10; 11; 12; }
}
