# Supplementary material for: Genealogy-Based Methods for Inference of Historical Recombination and Gene Flow and Their Application in Saccharomyces cerevisiae
Source: PLoS One. 2012 Nov 30;7(11):e46947. doi: 10.1371/journal.pone.0046947 (PMC3511476; doi:10.1371/journal.pone.0046947)
Supplement: Dataset S1 — Sample output of genealogical reconstructions using kwarg. An ancestral recombination graph is provided for each gene in the S. cerevisiae genome, in dot format [37]. See Figure 2 for an example. (TGZ) [file pone.0046947.s002.gz › ARG_YBL051C_0.dot]

digraph ARG {
	graph [fontname=Arial, fontsize="12.0", penwidth=1]
	node [fontname=Arial, fontsize="12.0", penwidth=1]
	edge [fontname=Arial, fontsize="12.0", penwidth=1]
	0 [label="DBVPG1373",color=red];
	21 -> 0;
	1 [label="DBVPG6044",color=red];
	13 -> 1;
	2 [label="K11",color=red];
	26 -> 2 [label=" 124308, 123505,\l 121902"];
	3 [label="L_1374",color=red];
	23 -> 3 [label=" 123383, 123319"];
	4 [label="NCYC110",color=red];
	13 -> 4;
	5 [label="UWOPS03_461_4",color=red];
	15 -> 5;
	6 [label="UWOPS05_217_3",color=red];
	15 -> 6;
	7 [label="UWOPS05_227_2",color=red];
	15 -> 7;
	8 [label="Y12",color=red];
	16 -> 8;
	9 [label="Y9",color=red];
	16 -> 9;
	10 [label="YJM978",color=red];
	35 -> 10;
	11 [label="YPS128",color=red];
	17 -> 11;
	12 [label="YPS606",color=red];
	17 -> 12;
	13 [label="",shape=point,color=black];
	20 -> 13 [label=" 124301, 123638,\l 122013"];
	15 [label="",shape=point,color=black];
	31 -> 15 [label=" 124698, 124124,\l 124010, 122607"];
	16 [label="",shape=point,color=black];
	25 -> 16 [label=" 123955"];
	17 [label="",shape=point,color=black];
	18 -> 17 [label=" 124598, 124459,\l 123998"];
	18 [label="-125025",color=blue];
	19 -> 18 [label="P"];
	21 -> 18 [label="S"];
	19 [label="-124124",color=blue];
	27 -> 19 [label="P"];
	20 -> 19 [label="S"];
	20 [label="",shape=point,color=black];
	22 -> 20;
	21 [label="",shape=point,color=black];
	32 -> 21;
	22 [label="-122395",color=blue];
	43 -> 22 [label="P"];
	24 -> 22 [label="S"];
	23 [label="-122604",color=blue];
	24 -> 23 [label="P"];
	33 -> 23 [label="S"];
	24 [label="",shape=point,color=black];
	37 -> 24 [label=" 122444"];
	25 [label="-122999",color=blue];
	27 -> 25 [label="P"];
	26 -> 25 [label="S"];
	26 [label="",shape=point,color=black];
	29 -> 26;
	27 [label="",shape=point,color=black];
	28 -> 27 [label=" 122708"];
	28 [label="-122607",color=blue];
	40 -> 28 [label="P"];
	30 -> 28 [label="S"];
	29 [label="-123803",color=blue];
	30 -> 29 [label="P"];
	45 -> 29 [label="S"];
	30 [label="",shape=point,color=black];
	31 -> 30 [label=" 123026"];
	31 [label="",shape=point,color=black];
	36 -> 31;
	32 [label="-122607",color=blue];
	37 -> 32 [label="P"];
	33 -> 32 [label="S"];
	33 [label="",shape=point,color=black];
	35 -> 33 [label=" 124699"];
	35 [label="",shape=point,color=black];
	39 -> 35 [label=" 124935, 124196,\l 123767, 123314"];
	36 [label="-123955",color=blue];
	37 -> 36 [label="P"];
	46 -> 36 [label="S"];
	37 [label="",shape=point,color=black];
	38 -> 37 [label=" 123342, 122999"];
	38 [label="-122444",color=blue];
	39 -> 38 [label="P"];
	43 -> 38 [label="S"];
	39 [label="",shape=point,color=black];
	40 -> 39 [label=" 122395"];
	40 [label="",shape=point,color=black,shape=doublecircle,width=0.1,height=0.1];
	42 -> 40 [label=" 122604, 122288,\l 122287"];
	42 [label="-124598",color=blue];
	43 -> 42 [label="P"];
	48 -> 42 [label="S"];
	43 [label="",shape=point,color=black,shape=doublecircle,width=0.1,height=0.1];
	44 -> 43 [label=" 124508, 123803"];
	44 [label="-124698",color=blue];
	45 -> 44 [label="P"];
	50 -> 44 [label="S"];
	45 [label="",shape=point,color=black,shape=doublecircle,width=0.1,height=0.1];
	47 -> 45 [label=" 124118"];
	46 [label="-124935",color=blue];
	47 -> 46 [label="P"];
	51 -> 46 [label="S"];
	47 [label="",shape=point,color=black,shape=doublecircle,width=0.1,height=0.1];
	49 -> 47 [label=" 124619"];
	48 [label="-125025",color=blue];
	49 -> 48 [label="P"];
	52 -> 48 [label="S"];
	49 [label="",shape=point,color=black,shape=doublecircle,width=0.1,height=0.1];
	50 -> 49 [label=" 124919"];
	50 [label="",shape=point,color=black,shape=doublecircle,width=0.1,height=0.1];
	51 -> 50 [label=" 124962"];
	51 [label="",shape=point,color=black,shape=doublecircle,width=0.1,height=0.1];
	52 -> 51 [label=" 125025"];
	52 [label="",shape=point,color=black,shape=doublecircle,width=0.1,height=0.1];
	subgraph cluster0 {label="Malaysian"; labelloc = "b"; 5; 6; 7;}
	subgraph cluster1 {label="N.American"; labelloc = "b"; 11; 12;}
	subgraph cluster2 {label="Sake"; labelloc = "b"; 2; 8; 9;}
	subgraph cluster3 {label="W.African"; labelloc = "b"; 1; 4;}
	subgraph cluster4 {label="Wine/European"; labelloc = "b"; 0; 3; 10;}
	{ rank = same ; 0; 1; 2; 3; 4; 5; 6; 7; 8; 9; 10; 11; 12; }
}
