# Supplementary material for: Genealogy-Based Methods for Inference of Historical Recombination and Gene Flow and Their Application in Saccharomyces cerevisiae
Source: PLoS One. 2012 Nov 30;7(11):e46947. doi: 10.1371/journal.pone.0046947 (PMC3511476; doi:10.1371/journal.pone.0046947)
Supplement: Dataset S1 — Sample output of genealogical reconstructions using kwarg. An ancestral recombination graph is provided for each gene in the S. cerevisiae genome, in dot format [37]. See Figure 2 for an example. (TGZ) [file pone.0046947.s002.gz › ARG_YBL052C_0.dot]

digraph ARG {
	graph [fontname=Arial, fontsize="12.0", penwidth=1]
	node [fontname=Arial, fontsize="12.0", penwidth=1]
	edge [fontname=Arial, fontsize="12.0", penwidth=1]
	0 [label="DBVPG1373",color=red];
	37 -> 0;
	1 [label="DBVPG6044",color=red];
	13 -> 1;
	2 [label="K11",color=red];
	22 -> 2 [label=" 121902, 121803,\l 121454, 121293,\l 120033"];
	3 [label="L_1374",color=red];
	46 -> 3;
	4 [label="NCYC110",color=red];
	13 -> 4;
	5 [label="UWOPS03_461_4",color=red];
	15 -> 5;
	6 [label="UWOPS05_217_3",color=red];
	15 -> 6;
	7 [label="UWOPS05_227_2",color=red];
	15 -> 7;
	8 [label="Y12",color=red];
	16 -> 8;
	9 [label="Y9",color=red];
	16 -> 9;
	10 [label="YJM978",color=red];
	42 -> 10;
	11 [label="YPS128",color=red];
	17 -> 11;
	12 [label="YPS606",color=red];
	17 -> 12;
	13 [label="",shape=point,color=black];
	19 -> 13 [label=" 122013, 121336,\l 120125, 119921,\l 119453"];
	15 [label="",shape=point,color=black];
	24 -> 15 [label=" 122607, 120707,\l 119686"];
	16 [label="",shape=point,color=black];
	18 -> 16 [label=" 121416, 119895,\l 119621, 119589,\l 119526"];
	17 [label="",shape=point,color=black];
	44 -> 17 [label=" 121544, 121379,\l 119964, 119961"];
	18 [label="-119589",color=blue];
	61 -> 18 [label="P"];
	27 -> 18 [label="S"];
	19 [label="-120033",color=blue];
	27 -> 19 [label="P"];
	21 -> 19 [label="S"];
	21 [label="-121293",color=blue];
	25 -> 21 [label="P"];
	23 -> 21 [label="S"];
	22 [label="-121684",color=blue];
	23 -> 22 [label="P"];
	49 -> 22 [label="S"];
	23 [label="",shape=point,color=black];
	28 -> 23;
	24 [label="-120633",color=blue];
	25 -> 24 [label="P"];
	48 -> 24 [label="S"];
	25 [label="",shape=point,color=black];
	26 -> 25 [label=" 120173"];
	26 [label="-120891",color=blue];
	32 -> 26 [label="P"];
	27 -> 26 [label="S"];
	27 [label="",shape=point,color=black];
	38 -> 27 [label=" 121113"];
	28 [label="-119449",color=blue];
	61 -> 28 [label="P"];
	30 -> 28 [label="S"];
	30 [label="-122604",color=blue];
	39 -> 30 [label="P"];
	37 -> 30 [label="S"];
	32 [label="-119453",color=blue];
	37 -> 32 [label="P"];
	34 -> 32 [label="S"];
	34 [label="-120707",color=blue];
	35 -> 34 [label="P"];
	37 -> 34 [label="S"];
	35 [label="-119509",color=blue];
	62 -> 35 [label="P"];
	39 -> 35 [label="S"];
	37 [label="",shape=point,color=black];
	40 -> 37;
	38 [label="-119895",color=blue];
	39 -> 38 [label="P"];
	43 -> 38 [label="S"];
	39 [label="",shape=point,color=black];
	45 -> 39;
	40 [label="-121902",color=blue];
	42 -> 40 [label="P"];
	49 -> 40 [label="S"];
	42 [label="",shape=point,color=black];
	47 -> 42 [label=" 121592"];
	43 [label="-121592",color=blue];
	61 -> 43 [label="P"];
	44 -> 43 [label="S"];
	44 [label="",shape=point,color=black];
	55 -> 44 [label=" 122708"];
	45 [label="-122395",color=blue];
	57 -> 45 [label="P"];
	46 -> 45 [label="S"];
	46 [label="",shape=point,color=black];
	47 -> 46 [label=" 122444"];
	47 [label="",shape=point,color=black];
	50 -> 47 [label=" 121851, 121104,\l 120891, 120704,\l 119607"];
	48 [label="-121803",color=blue];
	50 -> 48 [label="P"];
	49 -> 48 [label="S"];
	49 [label="",shape=point,color=black];
	52 -> 49;
	50 [label="",shape=point,color=black];
	51 -> 50 [label=" 120870, 120633,\l 120440, 120433,\l 120002, 120002,\l 120002"];
	51 [label="-121851",color=blue];
	58 -> 51 [label="P"];
	53 -> 51 [label="S"];
	52 [label="-122444",color=blue];
	53 -> 52 [label="P"];
	57 -> 52 [label="S"];
	53 [label="",shape=point,color=black];
	54 -> 53 [label=" 122395"];
	54 [label="-121803",color=blue];
	61 -> 54 [label="P"];
	55 -> 54 [label="S"];
	55 [label="",shape=point,color=black,shape=doublecircle,width=0.1,height=0.1];
	57 -> 55 [label=" 122604, 122288,\l 122287"];
	57 [label="",shape=point,color=black,shape=doublecircle,width=0.1,height=0.1];
	58 -> 57 [label=" 121812, 121579,\l 119742"];
	58 [label="",shape=point,color=black,shape=doublecircle,width=0.1,height=0.1];
	61 -> 58 [label=" 121684, 119937,\l 119583, 119509,\l 119449, 119409"];
	61 [label="",shape=point,color=black,shape=doublecircle,width=0.1,height=0.1];
	62 -> 61 [label=" 119502"];
	62 [label="",shape=point,color=black,shape=doublecircle,width=0.1,height=0.1];
	subgraph cluster0 {label="Malaysian"; labelloc = "b"; 5; 6; 7;}
	subgraph cluster1 {label="N.American"; labelloc = "b"; 11; 12;}
	subgraph cluster2 {label="Sake"; labelloc = "b"; 2; 8; 9;}
	subgraph cluster3 {label="W.African"; labelloc = "b"; 1; 4;}
	subgraph cluster4 {label="Wine/European"; labelloc = "b"; 0; 3; 10;}
	{ rank = same ; 0; 1; 2; 3; 4; 5; 6; 7; 8; 9; 10; 11; 12; }
}
