# Supplementary material for: Genealogy-Based Methods for Inference of Historical Recombination and Gene Flow and Their Application in Saccharomyces cerevisiae
Source: PLoS One. 2012 Nov 30;7(11):e46947. doi: 10.1371/journal.pone.0046947 (PMC3511476; doi:10.1371/journal.pone.0046947)
Supplement: Dataset S1 — Sample output of genealogical reconstructions using kwarg. An ancestral recombination graph is provided for each gene in the S. cerevisiae genome, in dot format [37]. See Figure 2 for an example. (TGZ) [file pone.0046947.s002.gz › ARG_YBL055C_0.dot]

digraph ARG {
	graph [fontname=Arial, fontsize="12.0", penwidth=1]
	node [fontname=Arial, fontsize="12.0", penwidth=1]
	edge [fontname=Arial, fontsize="12.0", penwidth=1]
	0 [label="DBVPG1373",color=red];
	20 -> 0;
	1 [label="DBVPG6044",color=red];
	13 -> 1;
	2 [label="K11",color=red];
	33 -> 2 [label=" 117246"];
	3 [label="L_1374",color=red];
	19 -> 3 [label=" 117315, 115456"];
	4 [label="NCYC110",color=red];
	13 -> 4;
	5 [label="UWOPS03_461_4",color=red];
	15 -> 5;
	6 [label="UWOPS05_217_3",color=red];
	15 -> 6;
	7 [label="UWOPS05_227_2",color=red];
	15 -> 7;
	8 [label="Y12",color=red];
	16 -> 8;
	9 [label="Y9",color=red];
	16 -> 9;
	10 [label="YJM978",color=red];
	20 -> 10;
	11 [label="YPS128",color=red];
	18 -> 11;
	12 [label="YPS606",color=red];
	18 -> 12;
	13 [label="",shape=point,color=black];
	24 -> 13 [label=" 116110, 115633,\l 115459, 115205"];
	15 [label="",shape=point,color=black];
	21 -> 15 [label=" 117432, 116314"];
	16 [label="",shape=point,color=black];
	31 -> 16 [label=" 117509"];
	18 [label="",shape=point,color=black];
	36 -> 18 [label=" 115308"];
	19 [label="-116581",color=blue];
	27 -> 19 [label="P"];
	20 -> 19 [label="S"];
	20 [label="",shape=point,color=black];
	22 -> 20 [label=" 117300"];
	21 [label="-116704",color=blue];
	40 -> 21 [label="P"];
	23 -> 21 [label="S"];
	22 [label="-116942",color=blue];
	23 -> 22 [label="P"];
	34 -> 22 [label="S"];
	23 [label="",shape=point,color=black];
	25 -> 23;
	24 [label="-116314",color=blue];
	37 -> 24 [label="P"];
	26 -> 24 [label="S"];
	25 [label="-116769",color=blue];
	26 -> 25 [label="P"];
	30 -> 25 [label="S"];
	26 [label="",shape=point,color=black];
	28 -> 26 [label=" 116707, 116704"];
	27 [label="-116539",color=blue];
	28 -> 27 [label="P"];
	49 -> 27 [label="S"];
	28 [label="",shape=point,color=black];
	29 -> 28;
	29 [label="-116851",color=blue];
	44 -> 29 [label="P"];
	30 -> 29 [label="S"];
	30 [label="",shape=point,color=black];
	35 -> 30 [label=" 116864"];
	31 [label="-116864",color=blue];
	33 -> 31 [label="P"];
	36 -> 31 [label="S"];
	33 [label="",shape=point,color=black];
	42 -> 33 [label=" 115266, 115251,\l 115250"];
	34 [label="-116950",color=blue];
	44 -> 34 [label="P"];
	35 -> 34 [label="S"];
	35 [label="",shape=point,color=black];
	36 -> 35 [label=" 116950"];
	36 [label="",shape=point,color=black];
	38 -> 36 [label=" 116965, 116851"];
	37 [label="-115459",color=blue];
	38 -> 37 [label="P"];
	49 -> 37 [label="S"];
	38 [label="",shape=point,color=black];
	39 -> 38;
	39 [label="-115250",color=blue];
	45 -> 39 [label="P"];
	41 -> 39 [label="S"];
	40 [label="-115783",color=blue];
	41 -> 40 [label="P"];
	47 -> 40 [label="S"];
	41 [label="",shape=point,color=black];
	42 -> 41 [label=" 115458"];
	42 [label="",shape=point,color=black,shape=doublecircle,width=0.1,height=0.1];
	44 -> 42 [label=" 116942, 116769,\l 116105, 115457"];
	44 [label="",shape=point,color=black,shape=doublecircle,width=0.1,height=0.1];
	45 -> 44 [label=" 116581, 116357,\l 115722, 115640,\l 115244"];
	45 [label="",shape=point,color=black,shape=doublecircle,width=0.1,height=0.1];
	46 -> 45;
	46 [label="-115897",color=blue];
	49 -> 46 [label="P"];
	47 -> 46 [label="S"];
	47 [label="",shape=point,color=black,shape=doublecircle,width=0.1,height=0.1];
	50 -> 47 [label=" 116539, 116260,\l 116171, 115897"];
	49 [label="",shape=point,color=black,shape=doublecircle,width=0.1,height=0.1];
	50 -> 49 [label=" 115783"];
	50 [label="",shape=point,color=black,shape=doublecircle,width=0.1,height=0.1];
	subgraph cluster0 {label="Malaysian"; labelloc = "b"; 5; 6; 7;}
	subgraph cluster1 {label="N.American"; labelloc = "b"; 11; 12;}
	subgraph cluster2 {label="Sake"; labelloc = "b"; 2; 8; 9;}
	subgraph cluster3 {label="W.African"; labelloc = "b"; 1; 4;}
	subgraph cluster4 {label="Wine/European"; labelloc = "b"; 0; 3; 10;}
	{ rank = same ; 0; 1; 2; 3; 4; 5; 6; 7; 8; 9; 10; 11; 12; }
}
