# Supplementary material for: Genealogy-Based Methods for Inference of Historical Recombination and Gene Flow and Their Application in Saccharomyces cerevisiae
Source: PLoS One. 2012 Nov 30;7(11):e46947. doi: 10.1371/journal.pone.0046947 (PMC3511476; doi:10.1371/journal.pone.0046947)
Supplement: Dataset S1 — Sample output of genealogical reconstructions using kwarg. An ancestral recombination graph is provided for each gene in the S. cerevisiae genome, in dot format [37]. See Figure 2 for an example. (TGZ) [file pone.0046947.s002.gz › ARG_YBL066C_0.dot]

digraph ARG {
	graph [fontname=Arial, fontsize="12.0", penwidth=1]
	node [fontname=Arial, fontsize="12.0", penwidth=1]
	edge [fontname=Arial, fontsize="12.0", penwidth=1]
	0 [label="DBVPG1373",color=red];
	27 -> 0;
	1 [label="DBVPG6044",color=red];
	13 -> 1;
	2 [label="K11",color=red];
	17 -> 2 [label=" 100035"];
	3 [label="L_1374",color=red];
	18 -> 3 [label=" 98001"];
	4 [label="NCYC110",color=red];
	13 -> 4;
	5 [label="UWOPS03_461_4",color=red];
	15 -> 5 [label=" 96568"];
	6 [label="UWOPS05_217_3",color=red];
	15 -> 6;
	7 [label="UWOPS05_227_2",color=red];
	15 -> 7;
	8 [label="Y12",color=red];
	17 -> 8;
	9 [label="Y9",color=red];
	17 -> 9;
	10 [label="YJM978",color=red];
	18 -> 10;
	11 [label="YPS128",color=red];
	19 -> 11;
	12 [label="YPS606",color=red];
	19 -> 12;
	13 [label="",shape=point,color=black];
	20 -> 13 [label=" 98909, 98855,\l 98705, 98472,\l 98303"];
	15 [label="",shape=point,color=black];
	24 -> 15 [label=" 99419, 97910,\l 96520, 96300,\l 96114"];
	17 [label="",shape=point,color=black];
	23 -> 17 [label=" 99851, 99761,\l 97958, 97807,\l 97709, 97610,\l 97119, 96725,\l 96316"];
	18 [label="",shape=point,color=black];
	26 -> 18;
	19 [label="",shape=point,color=black];
	22 -> 19 [label=" 97752, 96374"];
	20 [label="-99419",color=blue];
	21 -> 20 [label="P"];
	50 -> 20 [label="S"];
	21 [label="-98909",color=blue];
	42 -> 21 [label="P"];
	22 -> 21 [label="S"];
	22 [label="",shape=point,color=black];
	30 -> 22 [label=" 98942"];
	23 [label="-97532",color=blue];
	40 -> 23 [label="P"];
	33 -> 23 [label="S"];
	24 [label="-97610",color=blue];
	33 -> 24 [label="P"];
	31 -> 24 [label="S"];
	26 [label="-97343",color=blue];
	29 -> 26 [label="P"];
	27 -> 26 [label="S"];
	27 [label="",shape=point,color=black];
	28 -> 27 [label=" 99190, 97592,\l 97532"];
	28 [label="-97119",color=blue];
	29 -> 28 [label="P"];
	34 -> 28 [label="S"];
	29 [label="",shape=point,color=black];
	45 -> 29 [label=" 97070, 96791,\l 96666, 96330"];
	30 [label="-98705",color=blue];
	38 -> 30 [label="P"];
	31 -> 30 [label="S"];
	31 [label="",shape=point,color=black];
	32 -> 31;
	32 [label="-98909",color=blue];
	44 -> 32 [label="P"];
	33 -> 32 [label="S"];
	33 [label="",shape=point,color=black];
	35 -> 33 [label=" 99466"];
	34 [label="-97347",color=blue];
	50 -> 34 [label="P"];
	35 -> 34 [label="S"];
	35 [label="",shape=point,color=black,shape=doublecircle,width=0.1,height=0.1];
	37 -> 35 [label=" 99632, 97559"];
	37 [label="-97910",color=blue];
	39 -> 37 [label="P"];
	38 -> 37 [label="S"];
	38 [label="",shape=point,color=black];
	43 -> 38 [label=" 98570"];
	39 [label="-96666",color=blue];
	40 -> 39 [label="P"];
	48 -> 39 [label="S"];
	40 [label="",shape=point,color=black];
	41 -> 40;
	41 [label="-96114",color=blue];
	48 -> 41 [label="P"];
	42 -> 41 [label="S"];
	42 [label="",shape=point,color=black];
	43 -> 42 [label=" 97347"];
	43 [label="",shape=point,color=black];
	44 -> 43 [label=" 98864, 98549,\l 96612"];
	44 [label="",shape=point,color=black,shape=doublecircle,width=0.1,height=0.1];
	46 -> 44 [label=" 97886"];
	45 [label="-96048",color=blue];
	50 -> 45 [label="P"];
	46 -> 45 [label="S"];
	46 [label="",shape=point,color=black,shape=doublecircle,width=0.1,height=0.1];
	48 -> 46 [label=" 96869, 96048"];
	48 [label="",shape=point,color=black,shape=doublecircle,width=0.1,height=0.1];
	50 -> 48 [label=" 97343, 97208,\l 96047"];
	50 [label="",shape=point,color=black,shape=doublecircle,width=0.1,height=0.1];
	subgraph cluster0 {label="Malaysian"; labelloc = "b"; 5; 6; 7;}
	subgraph cluster1 {label="N.American"; labelloc = "b"; 11; 12;}
	subgraph cluster2 {label="Sake"; labelloc = "b"; 2; 8; 9;}
	subgraph cluster3 {label="W.African"; labelloc = "b"; 1; 4;}
	subgraph cluster4 {label="Wine/European"; labelloc = "b"; 0; 3; 10;}
	{ rank = same ; 0; 1; 2; 3; 4; 5; 6; 7; 8; 9; 10; 11; 12; }
}
