# Supplementary material for: Genealogy-Based Methods for Inference of Historical Recombination and Gene Flow and Their Application in Saccharomyces cerevisiae
Source: PLoS One. 2012 Nov 30;7(11):e46947. doi: 10.1371/journal.pone.0046947 (PMC3511476; doi:10.1371/journal.pone.0046947)
Supplement: Dataset S1 — Sample output of genealogical reconstructions using kwarg. An ancestral recombination graph is provided for each gene in the S. cerevisiae genome, in dot format [37]. See Figure 2 for an example. (TGZ) [file pone.0046947.s002.gz › ARG_YBL079W_0.dot]

digraph ARG {
	graph [fontname=Arial, fontsize="12.0", penwidth=1]
	node [fontname=Arial, fontsize="12.0", penwidth=1]
	edge [fontname=Arial, fontsize="12.0", penwidth=1]
	0 [label="DBVPG1373",color=red];
	37 -> 0;
	1 [label="DBVPG6044",color=red];
	13 -> 1;
	2 [label="K11",color=red];
	17 -> 2;
	3 [label="L_1374",color=red];
	45 -> 3;
	4 [label="NCYC110",color=red];
	13 -> 4;
	5 [label="UWOPS03_461_4",color=red];
	15 -> 5;
	6 [label="UWOPS05_217_3",color=red];
	15 -> 6;
	7 [label="UWOPS05_227_2",color=red];
	15 -> 7;
	8 [label="Y12",color=red];
	17 -> 8;
	9 [label="Y9",color=red];
	17 -> 9 [label=" 79276, 79292"];
	10 [label="YJM978",color=red];
	47 -> 10 [label=" 79928"];
	11 [label="YPS128",color=red];
	18 -> 11;
	12 [label="YPS606",color=red];
	18 -> 12;
	13 [label="",shape=point,color=black];
	21 -> 13 [label=" 75109, 75573,\l 75819, 75921,\l 76673, 76722,\l 76950, 77151,\l 77655, 79118,\l 79326, 79356,\l 79873"];
	15 [label="",shape=point,color=black];
	39 -> 15 [label=" 74881, 76419,\l 76884, 76928,\l 78497, 78873,\l 79441, 79890,\l 79891"];
	17 [label="",shape=point,color=black];
	30 -> 17 [label=" 74710, 74764,\l 75561, 76209,\l 76311, 79467,\l 80268"];
	18 [label="",shape=point,color=black];
	19 -> 18 [label=" 74849, 76659,\l 78621, 78679,\l 78960, 79629"];
	19 [label="79629-",color=blue];
	23 -> 19 [label="P"];
	30 -> 19 [label="S"];
	21 [label="74917-",color=blue];
	37 -> 21 [label="P"];
	28 -> 21 [label="S"];
	23 [label="76722-",color=blue];
	38 -> 23 [label="P"];
	24 -> 23 [label="S"];
	24 [label="78698-",color=blue];
	30 -> 24 [label="P"];
	26 -> 24 [label="S"];
	26 [label="78960-",color=blue];
	37 -> 26 [label="P"];
	53 -> 26 [label="S"];
	28 [label="77325-",color=blue];
	56 -> 28 [label="P"];
	29 -> 28 [label="S"];
	29 [label="77711-",color=blue];
	30 -> 29 [label="P"];
	33 -> 29 [label="S"];
	30 [label="",shape=point,color=black];
	31 -> 30;
	31 [label="76209-",color=blue];
	58 -> 31 [label="P"];
	32 -> 31 [label="S"];
	32 [label="77325-",color=blue];
	33 -> 32 [label="P"];
	43 -> 32 [label="S"];
	33 [label="",shape=point,color=black];
	34 -> 33;
	34 [label="76419-",color=blue];
	37 -> 34 [label="P"];
	35 -> 34 [label="S"];
	35 [label="78231-",color=blue];
	53 -> 35 [label="P"];
	40 -> 35 [label="S"];
	37 [label="",shape=point,color=black];
	44 -> 37;
	38 [label="76419-",color=blue];
	39 -> 38 [label="P"];
	61 -> 38 [label="S"];
	39 [label="",shape=point,color=black];
	41 -> 39 [label=" 75088, 76210"];
	40 [label="78698-",color=blue];
	49 -> 40 [label="P"];
	52 -> 40 [label="S"];
	41 [label="78679-",color=blue];
	43 -> 41 [label="P"];
	49 -> 41 [label="S"];
	43 [label="",shape=point,color=black];
	51 -> 43 [label=" 77696, 77711,\l 78180"];
	44 [label="76184-",color=blue];
	46 -> 44 [label="P"];
	45 -> 44 [label="S"];
	45 [label="",shape=point,color=black];
	48 -> 45 [label=" 80199"];
	46 [label="74881-",color=blue];
	61 -> 46 [label="P"];
	47 -> 46 [label="S"];
	47 [label="",shape=point,color=black];
	48 -> 47 [label=" 76184"];
	48 [label="",shape=point,color=black];
	49 -> 48 [label=" 75045, 75094,\l 76359, 76821,\l 76944, 77236,\l 77574, 77648,\l 77745, 78698,\l 79834"];
	49 [label="",shape=point,color=black];
	50 -> 49 [label=" 78285, 78702"];
	50 [label="76184-",color=blue];
	55 -> 50 [label="P"];
	51 -> 50 [label="S"];
	51 [label="",shape=point,color=black,shape=doublecircle,width=0.1,height=0.1];
	52 -> 51 [label=" 77220, 77256,\l 79994, 80183"];
	52 [label="",shape=point,color=black,shape=doublecircle,width=0.1,height=0.1];
	53 -> 52 [label=" 77733, 78231,\l 79038"];
	53 [label="",shape=point,color=black,shape=doublecircle,width=0.1,height=0.1];
	54 -> 53 [label=" 77031, 77070,\l 77091, 77325"];
	54 [label="75094-",color=blue];
	55 -> 54 [label="P"];
	56 -> 54 [label="S"];
	55 [label="",shape=point,color=black];
	59 -> 55 [label=" 74917"];
	56 [label="",shape=point,color=black,shape=doublecircle,width=0.1,height=0.1];
	61 -> 56 [label=" 76200, 76488"];
	58 [label="75094-",color=blue];
	59 -> 58 [label="P"];
	61 -> 58 [label="S"];
	59 [label="",shape=point,color=black,shape=doublecircle,width=0.1,height=0.1];
	62 -> 59 [label=" 74880, 75081"];
	61 [label="",shape=point,color=black,shape=doublecircle,width=0.1,height=0.1];
	62 -> 61 [label=" 75099"];
	62 [label="",shape=point,color=black,shape=doublecircle,width=0.1,height=0.1];
	subgraph cluster0 {label="Malaysian"; labelloc = "b"; 5; 6; 7;}
	subgraph cluster1 {label="N.American"; labelloc = "b"; 11; 12;}
	subgraph cluster2 {label="Sake"; labelloc = "b"; 2; 8; 9;}
	subgraph cluster3 {label="W.African"; labelloc = "b"; 1; 4;}
	subgraph cluster4 {label="Wine/European"; labelloc = "b"; 0; 3; 10;}
	{ rank = same ; 0; 1; 2; 3; 4; 5; 6; 7; 8; 9; 10; 11; 12; }
}
