# Supplementary material for: Genealogy-Based Methods for Inference of Historical Recombination and Gene Flow and Their Application in Saccharomyces cerevisiae
Source: PLoS One. 2012 Nov 30;7(11):e46947. doi: 10.1371/journal.pone.0046947 (PMC3511476; doi:10.1371/journal.pone.0046947)
Supplement: Dataset S1 — Sample output of genealogical reconstructions using kwarg. An ancestral recombination graph is provided for each gene in the S. cerevisiae genome, in dot format [37]. See Figure 2 for an example. (TGZ) [file pone.0046947.s002.gz › ARG_YBL085W_0.dot]

digraph ARG {
	graph [fontname=Arial, fontsize="12.0", penwidth=1]
	node [fontname=Arial, fontsize="12.0", penwidth=1]
	edge [fontname=Arial, fontsize="12.0", penwidth=1]
	0 [label="DBVPG1373",color=red];
	58 -> 0 [label=" 63056"];
	1 [label="DBVPG6044",color=red];
	13 -> 1;
	2 [label="K11",color=red];
	20 -> 2 [label=" 66972"];
	3 [label="L_1374",color=red];
	59 -> 3 [label=" 64766"];
	4 [label="NCYC110",color=red];
	13 -> 4;
	5 [label="UWOPS03_461_4",color=red];
	15 -> 5;
	6 [label="UWOPS05_217_3",color=red];
	15 -> 6;
	7 [label="UWOPS05_227_2",color=red];
	15 -> 7;
	8 [label="Y12",color=red];
	16 -> 8;
	9 [label="Y9",color=red];
	16 -> 9;
	10 [label="YJM978",color=red];
	58 -> 10 [label=" 65524"];
	11 [label="YPS128",color=red];
	18 -> 11;
	12 [label="YPS606",color=red];
	18 -> 12;
	13 [label="",shape=point,color=black];
	28 -> 13 [label=" 63045, 63240,\l 63530, 63530,\l 63667, 63888,\l 65306, 65855,\l 66500, 66714,\l 66849, 66886,\l 67105"];
	15 [label="",shape=point,color=black];
	19 -> 15 [label=" 66575, 66743,\l 67015"];
	16 [label="",shape=point,color=black];
	48 -> 16 [label=" 63729, 63785,\l 63952"];
	18 [label="",shape=point,color=black];
	22 -> 18 [label=" 62916, 62939,\l 63050, 63080"];
	19 [label="64713-",color=blue];
	21 -> 19 [label="P"];
	24 -> 19 [label="S"];
	20 [label="63952-",color=blue];
	39 -> 20 [label="P"];
	21 -> 20 [label="S"];
	21 [label="",shape=point,color=black];
	34 -> 21;
	22 [label="63080-",color=blue];
	25 -> 22 [label="P"];
	23 -> 22 [label="S"];
	23 [label="63667-",color=blue];
	24 -> 23 [label="P"];
	39 -> 23 [label="S"];
	24 [label="",shape=point,color=black];
	45 -> 24;
	25 [label="62939-",color=blue];
	39 -> 25 [label="P"];
	27 -> 25 [label="S"];
	27 [label="63010-",color=blue];
	28 -> 27 [label="P"];
	68 -> 27 [label="S"];
	28 [label="",shape=point,color=black];
	29 -> 28;
	29 [label="62968-",color=blue];
	58 -> 29 [label="P"];
	31 -> 29 [label="S"];
	31 [label="67105-",color=blue];
	36 -> 31 [label="P"];
	58 -> 31 [label="S"];
	34 [label="63667-",color=blue];
	40 -> 34 [label="P"];
	35 -> 34 [label="S"];
	35 [label="63785-",color=blue];
	36 -> 35 [label="P"];
	51 -> 35 [label="S"];
	36 [label="",shape=point,color=black];
	37 -> 36;
	37 [label="65582-",color=blue];
	41 -> 37 [label="P"];
	38 -> 37 [label="S"];
	38 [label="66575-",color=blue];
	39 -> 38 [label="P"];
	66 -> 38 [label="S"];
	39 [label="",shape=point,color=black];
	43 -> 39;
	40 [label="63312-",color=blue];
	42 -> 40 [label="P"];
	70 -> 40 [label="S"];
	41 [label="63141-",color=blue];
	49 -> 41 [label="P"];
	42 -> 41 [label="S"];
	42 [label="",shape=point,color=black];
	44 -> 42 [label=" 63281"];
	43 [label="63292-",color=blue];
	44 -> 43 [label="P"];
	52 -> 43 [label="S"];
	44 [label="",shape=point,color=black];
	47 -> 44;
	45 [label="63141-",color=blue];
	58 -> 45 [label="P"];
	53 -> 45 [label="S"];
	47 [label="63667-",color=blue];
	48 -> 47 [label="P"];
	56 -> 47 [label="S"];
	48 [label="",shape=point,color=black];
	49 -> 48 [label=" 62876, 63112,\l 63141"];
	49 [label="",shape=point,color=black];
	50 -> 49 [label=" 63006, 63009,\l 63010"];
	50 [label="65168-",color=blue];
	61 -> 50 [label="P"];
	51 -> 50 [label="S"];
	51 [label="",shape=point,color=black];
	55 -> 51 [label=" 65603"];
	52 [label="64766-",color=blue];
	56 -> 52 [label="P"];
	53 -> 52 [label="S"];
	53 [label="",shape=point,color=black];
	54 -> 53 [label=" 65142, 65201,\l 65312, 65465,\l 65582"];
	54 [label="65855-",color=blue];
	64 -> 54 [label="P"];
	55 -> 54 [label="S"];
	55 [label="",shape=point,color=black];
	57 -> 55 [label=" 66563"];
	56 [label="",shape=point,color=black];
	62 -> 56 [label=" 63667, 63828"];
	57 [label="66575-",color=blue];
	63 -> 57 [label="P"];
	58 -> 57 [label="S"];
	58 [label="",shape=point,color=black];
	59 -> 58 [label=" 67159"];
	59 [label="",shape=point,color=black,shape=doublecircle,width=0.1,height=0.1];
	66 -> 59 [label=" 62888, 62968,\l 63007, 63008,\l 63110, 63292,\l 64288, 64713,\l 64861, 65972,\l 66049, 66464,\l 66476, 66581"];
	61 [label="63312-",color=blue];
	65 -> 61 [label="P"];
	62 -> 61 [label="S"];
	62 [label="",shape=point,color=black];
	63 -> 62 [label=" 63530, 65168"];
	63 [label="",shape=point,color=black];
	68 -> 63 [label=" 64136, 65477"];
	64 [label="63312-",color=blue];
	65 -> 64 [label="P"];
	69 -> 64 [label="S"];
	65 [label="",shape=point,color=black];
	66 -> 65 [label=" 63166"];
	66 [label="",shape=point,color=black,shape=doublecircle,width=0.1,height=0.1];
	68 -> 66 [label=" 63021, 63312"];
	68 [label="",shape=point,color=black,shape=doublecircle,width=0.1,height=0.1];
	69 -> 68 [label=" 64721, 65447"];
	69 [label="",shape=point,color=black,shape=doublecircle,width=0.1,height=0.1];
	70 -> 69 [label=" 63413"];
	70 [label="",shape=point,color=black,shape=doublecircle,width=0.1,height=0.1];
	subgraph cluster0 {label="Malaysian"; labelloc = "b"; 5; 6; 7;}
	subgraph cluster1 {label="N.American"; labelloc = "b"; 11; 12;}
	subgraph cluster2 {label="Sake"; labelloc = "b"; 2; 8; 9;}
	subgraph cluster3 {label="W.African"; labelloc = "b"; 1; 4;}
	subgraph cluster4 {label="Wine/European"; labelloc = "b"; 0; 3; 10;}
	{ rank = same ; 0; 1; 2; 3; 4; 5; 6; 7; 8; 9; 10; 11; 12; }
}
