# Supplementary material for: Genealogy-Based Methods for Inference of Historical Recombination and Gene Flow and Their Application in Saccharomyces cerevisiae
Source: PLoS One. 2012 Nov 30;7(11):e46947. doi: 10.1371/journal.pone.0046947 (PMC3511476; doi:10.1371/journal.pone.0046947)
Supplement: Dataset S1 — Sample output of genealogical reconstructions using kwarg. An ancestral recombination graph is provided for each gene in the S. cerevisiae genome, in dot format [37]. See Figure 2 for an example. (TGZ) [file pone.0046947.s002.gz › ARG_YBL086C_0.dot]

digraph ARG {
	graph [fontname=Arial, fontsize="12.0", penwidth=1]
	node [fontname=Arial, fontsize="12.0", penwidth=1]
	edge [fontname=Arial, fontsize="12.0", penwidth=1]
	0 [label="DBVPG1373",color=red];
	13 -> 0 [label=" 63056, 62613"];
	1 [label="DBVPG6044",color=red];
	14 -> 1;
	2 [label="K11",color=red];
	20 -> 2 [label=" 62154"];
	3 [label="L_1374",color=red];
	13 -> 3 [label=" 61667"];
	4 [label="NCYC110",color=red];
	14 -> 4;
	5 [label="UWOPS03_461_4",color=red];
	16 -> 5;
	6 [label="UWOPS05_217_3",color=red];
	16 -> 6;
	7 [label="UWOPS05_227_2",color=red];
	16 -> 7;
	8 [label="Y12",color=red];
	48 -> 8 [label=" 61374"];
	9 [label="Y9",color=red];
	48 -> 9;
	10 [label="YJM978",color=red];
	55 -> 10 [label=" 61672"];
	11 [label="YPS128",color=red];
	18 -> 11;
	12 [label="YPS606",color=red];
	18 -> 12;
	13 [label="",shape=point,color=black];
	28 -> 13 [label=" 60782"];
	14 [label="",shape=point,color=black];
	22 -> 14 [label=" 63530, 63530,\l 63240, 63045,\l 62849, 62827,\l 62442, 61194,\l 61176, 61102,\l 61021, 60941"];
	16 [label="",shape=point,color=black];
	23 -> 16 [label=" 62785, 62636,\l 62191, 61163,\l 60897"];
	18 [label="",shape=point,color=black];
	19 -> 18 [label=" 63080, 63050,\l 62939, 62916,\l 60785"];
	19 [label="-63166",color=blue];
	25 -> 19 [label="P"];
	21 -> 19 [label="S"];
	20 [label="-63312",color=blue];
	21 -> 20 [label="P"];
	33 -> 20 [label="S"];
	21 [label="",shape=point,color=black];
	43 -> 21;
	22 [label="-63166",color=blue];
	27 -> 22 [label="P"];
	24 -> 22 [label="S"];
	23 [label="-63413",color=blue];
	24 -> 23 [label="P"];
	66 -> 23 [label="S"];
	24 [label="",shape=point,color=black];
	41 -> 24 [label=" 63281"];
	25 [label="-63021",color=blue];
	26 -> 25 [label="P"];
	31 -> 25 [label="S"];
	26 [label="-62916",color=blue];
	50 -> 26 [label="P"];
	27 -> 26 [label="S"];
	27 [label="",shape=point,color=black];
	29 -> 27;
	28 [label="-62154",color=blue];
	56 -> 28 [label="P"];
	38 -> 28 [label="S"];
	29 [label="-62784",color=blue];
	38 -> 29 [label="P"];
	35 -> 29 [label="S"];
	31 [label="-63045",color=blue];
	66 -> 31 [label="P"];
	38 -> 31 [label="S"];
	33 [label="-63413",color=blue];
	66 -> 33 [label="P"];
	41 -> 33 [label="S"];
	35 [label="-63112",color=blue];
	36 -> 35 [label="P"];
	38 -> 35 [label="S"];
	36 [label="-63006",color=blue];
	62 -> 36 [label="P"];
	41 -> 36 [label="S"];
	38 [label="",shape=point,color=black];
	39 -> 38;
	39 [label="-61035",color=blue];
	40 -> 39 [label="P"];
	45 -> 39 [label="S"];
	40 [label="-60825",color=blue];
	60 -> 40 [label="P"];
	41 -> 40 [label="S"];
	41 [label="",shape=point,color=black];
	42 -> 41;
	42 [label="-61373",color=blue];
	54 -> 42 [label="P"];
	44 -> 42 [label="S"];
	43 [label="-61374",color=blue];
	44 -> 43 [label="P"];
	49 -> 43 [label="S"];
	44 [label="",shape=point,color=black];
	47 -> 44;
	45 [label="-61067",color=blue];
	48 -> 45 [label="P"];
	60 -> 45 [label="S"];
	47 [label="-62442",color=blue];
	52 -> 47 [label="P"];
	48 -> 47 [label="S"];
	48 [label="",shape=point,color=black];
	49 -> 48 [label=" 63530"];
	49 [label="",shape=point,color=black];
	50 -> 49 [label=" 63166, 63141,\l 63112, 63010,\l 63009, 63006,\l 62751, 62378,\l 61444"];
	50 [label="",shape=point,color=black];
	51 -> 50 [label=" 62876, 61035,\l 60913"];
	51 [label="-60897",color=blue];
	57 -> 51 [label="P"];
	52 -> 51 [label="S"];
	52 [label="",shape=point,color=black];
	53 -> 52 [label=" 61301, 61100"];
	53 [label="-61086",color=blue];
	54 -> 53 [label="P"];
	59 -> 53 [label="S"];
	54 [label="",shape=point,color=black];
	55 -> 54 [label=" 61027"];
	55 [label="",shape=point,color=black];
	56 -> 55 [label=" 61035"];
	56 [label="",shape=point,color=black,shape=doublecircle,width=0.1,height=0.1];
	57 -> 56 [label=" 61807, 61373,\l 61284, 61086,\l 61067, 60825"];
	57 [label="",shape=point,color=black,shape=doublecircle,width=0.1,height=0.1];
	61 -> 57 [label=" 60789"];
	59 [label="-62785",color=blue];
	60 -> 59 [label="P"];
	63 -> 59 [label="S"];
	60 [label="",shape=point,color=black];
	61 -> 60 [label=" 62752, 61997,\l 61205, 61196"];
	61 [label="",shape=point,color=black,shape=doublecircle,width=0.1,height=0.1];
	62 -> 61 [label=" 63292, 63110,\l 62784"];
	62 [label="",shape=point,color=black,shape=doublecircle,width=0.1,height=0.1];
	63 -> 62 [label=" 63008, 63007,\l 62968, 62888"];
	63 [label="",shape=point,color=black,shape=doublecircle,width=0.1,height=0.1];
	66 -> 63 [label=" 63413, 63312,\l 63021"];
	66 [label="",shape=point,color=black,shape=doublecircle,width=0.1,height=0.1];
	subgraph cluster0 {label="Malaysian"; labelloc = "b"; 5; 6; 7;}
	subgraph cluster1 {label="N.American"; labelloc = "b"; 11; 12;}
	subgraph cluster2 {label="Sake"; labelloc = "b"; 2; 8; 9;}
	subgraph cluster3 {label="W.African"; labelloc = "b"; 1; 4;}
	subgraph cluster4 {label="Wine/European"; labelloc = "b"; 0; 3; 10;}
	{ rank = same ; 0; 1; 2; 3; 4; 5; 6; 7; 8; 9; 10; 11; 12; }
}
