# Supplementary material for: Genealogy-Based Methods for Inference of Historical Recombination and Gene Flow and Their Application in Saccharomyces cerevisiae
Source: PLoS One. 2012 Nov 30;7(11):e46947. doi: 10.1371/journal.pone.0046947 (PMC3511476; doi:10.1371/journal.pone.0046947)
Supplement: Dataset S1 — Sample output of genealogical reconstructions using kwarg. An ancestral recombination graph is provided for each gene in the S. cerevisiae genome, in dot format [37]. See Figure 2 for an example. (TGZ) [file pone.0046947.s002.gz › ARG_YBL087C_0.dot]

digraph ARG {
	graph [fontname=Arial, fontsize="12.0", penwidth=1]
	node [fontname=Arial, fontsize="12.0", penwidth=1]
	edge [fontname=Arial, fontsize="12.0", penwidth=1]
	0 [label="DBVPG1373",color=red];
	20 -> 0 [label=" 59751"];
	1 [label="DBVPG6044",color=red];
	13 -> 1;
	2 [label="K11",color=red];
	36 -> 2 [label=" 60442, 60294"];
	3 [label="L_1374",color=red];
	28 -> 3;
	4 [label="NCYC110",color=red];
	13 -> 4;
	5 [label="UWOPS03_461_4",color=red];
	15 -> 5;
	6 [label="UWOPS05_217_3",color=red];
	15 -> 6;
	7 [label="UWOPS05_227_2",color=red];
	15 -> 7;
	8 [label="Y12",color=red];
	34 -> 8;
	9 [label="Y9",color=red];
	34 -> 9;
	10 [label="YJM978",color=red];
	29 -> 10;
	11 [label="YPS128",color=red];
	17 -> 11;
	12 [label="YPS606",color=red];
	17 -> 12;
	13 [label="",shape=point,color=black];
	22 -> 13 [label=" 61194, 61176,\l 61102, 61021,\l 60941, 60612,\l 60416, 59965"];
	15 [label="",shape=point,color=black];
	18 -> 15 [label=" 61163, 60897,\l 60427, 60031,\l 59583, 59465,\l 59381"];
	17 [label="",shape=point,color=black];
	19 -> 17 [label=" 60785"];
	18 [label="-60547",color=blue];
	19 -> 18 [label="P"];
	41 -> 18 [label="S"];
	19 [label="",shape=point,color=black];
	33 -> 19;
	20 [label="-59583",color=blue];
	28 -> 20 [label="P"];
	27 -> 20 [label="S"];
	22 [label="-59465",color=blue];
	28 -> 22 [label="P"];
	24 -> 22 [label="S"];
	24 [label="-61067",color=blue];
	25 -> 24 [label="P"];
	40 -> 24 [label="S"];
	25 [label="-60941",color=blue];
	46 -> 25 [label="P"];
	34 -> 25 [label="S"];
	27 [label="-60500",color=blue];
	50 -> 27 [label="P"];
	28 -> 27 [label="S"];
	28 [label="",shape=point,color=black];
	31 -> 28 [label=" 60782"];
	29 [label="-61035",color=blue];
	30 -> 29 [label="P"];
	41 -> 29 [label="S"];
	30 [label="-59381",color=blue];
	50 -> 30 [label="P"];
	31 -> 30 [label="S"];
	31 [label="",shape=point,color=black];
	43 -> 31 [label=" 59521"];
	33 [label="-60547",color=blue];
	42 -> 33 [label="P"];
	34 -> 33 [label="S"];
	34 [label="",shape=point,color=black];
	35 -> 34 [label=" 61035, 60913"];
	35 [label="-60825",color=blue];
	36 -> 35 [label="P"];
	37 -> 35 [label="S"];
	36 [label="",shape=point,color=black];
	38 -> 36 [label=" 60547"];
	37 [label="-60897",color=blue];
	50 -> 37 [label="P"];
	38 -> 37 [label="S"];
	38 [label="",shape=point,color=black];
	39 -> 38 [label=" 61100"];
	39 [label="-61086",color=blue];
	41 -> 39 [label="P"];
	40 -> 39 [label="S"];
	40 [label="",shape=point,color=black];
	50 -> 40 [label=" 61196"];
	41 [label="",shape=point,color=black];
	44 -> 41 [label=" 61035, 61027"];
	42 [label="-60500",color=blue];
	43 -> 42 [label="P"];
	50 -> 42 [label="S"];
	43 [label="",shape=point,color=black];
	44 -> 43 [label=" 59406"];
	44 [label="",shape=point,color=black,shape=doublecircle,width=0.1,height=0.1];
	46 -> 44 [label=" 61086, 61067,\l 60789, 59496,\l 59380"];
	46 [label="",shape=point,color=black,shape=doublecircle,width=0.1,height=0.1];
	50 -> 46 [label=" 60825, 60500,\l 60474"];
	50 [label="",shape=point,color=black,shape=doublecircle,width=0.1,height=0.1];
	subgraph cluster0 {label="Malaysian"; labelloc = "b"; 5; 6; 7;}
	subgraph cluster1 {label="N.American"; labelloc = "b"; 11; 12;}
	subgraph cluster2 {label="Sake"; labelloc = "b"; 2; 8; 9;}
	subgraph cluster3 {label="W.African"; labelloc = "b"; 1; 4;}
	subgraph cluster4 {label="Wine/European"; labelloc = "b"; 0; 3; 10;}
	{ rank = same ; 0; 1; 2; 3; 4; 5; 6; 7; 8; 9; 10; 11; 12; }
}
