# Supplementary material for: Genealogy-Based Methods for Inference of Historical Recombination and Gene Flow and Their Application in Saccharomyces cerevisiae
Source: PLoS One. 2012 Nov 30;7(11):e46947. doi: 10.1371/journal.pone.0046947 (PMC3511476; doi:10.1371/journal.pone.0046947)
Supplement: Dataset S1 — Sample output of genealogical reconstructions using kwarg. An ancestral recombination graph is provided for each gene in the S. cerevisiae genome, in dot format [37]. See Figure 2 for an example. (TGZ) [file pone.0046947.s002.gz › ARG_YBL088C_0.dot]

digraph ARG {
	graph [fontname=Arial, fontsize="12.0", penwidth=1]
	node [fontname=Arial, fontsize="12.0", penwidth=1]
	edge [fontname=Arial, fontsize="12.0", penwidth=1]
	0 [label="DBVPG1373",color=red];
	28 -> 0 [label=" 59751, 58884,\l 51792"];
	1 [label="DBVPG6044",color=red];
	14 -> 1;
	2 [label="K11",color=red];
	16 -> 2;
	3 [label="L_1374",color=red];
	28 -> 3;
	4 [label="NCYC110",color=red];
	14 -> 4;
	5 [label="UWOPS03_461_4",color=red];
	18 -> 5;
	6 [label="UWOPS05_217_3",color=red];
	15 -> 6;
	7 [label="UWOPS05_227_2",color=red];
	15 -> 7;
	8 [label="Y12",color=red];
	37 -> 8 [label=" 59274, 58131,\l 52199"];
	9 [label="Y9",color=red];
	16 -> 9;
	10 [label="YJM978",color=red];
	27 -> 10 [label=" 55831, 51768"];
	11 [label="YPS128",color=red];
	17 -> 11;
	12 [label="YPS606",color=red];
	17 -> 12;
	14 [label="",shape=point,color=black];
	19 -> 14 [label=" 59196, 58644,\l 58171, 57877,\l 57112, 56971,\l 56651, 56037,\l 55656, 54922,\l 54052, 53850,\l 52612, 51743"];
	15 [label="",shape=point,color=black];
	18 -> 15 [label=" 51241"];
	16 [label="",shape=point,color=black];
	38 -> 16 [label=" 55322, 53150"];
	17 [label="",shape=point,color=black];
	24 -> 17 [label=" 58109, 57672,\l 56047, 52324,\l 52080, 51259"];
	18 [label="",shape=point,color=black];
	21 -> 18 [label=" 59583, 59465,\l 59381, 59083,\l 58178, 57387,\l 56273, 54972,\l 54611, 54335,\l 53227, 52563,\l 51718"];
	19 [label="-54130",color=blue];
	20 -> 19 [label="P"];
	22 -> 19 [label="S"];
	20 [label="-52080",color=blue];
	25 -> 20 [label="P"];
	21 -> 20 [label="S"];
	21 [label="",shape=point,color=black];
	26 -> 21 [label=" 54054"];
	22 [label="-57387",color=blue];
	23 -> 22 [label="P"];
	30 -> 22 [label="S"];
	23 [label="-56273",color=blue];
	29 -> 23 [label="P"];
	24 -> 23 [label="S"];
	24 [label="",shape=point,color=black];
	40 -> 24;
	25 [label="-52032",color=blue];
	26 -> 25 [label="P"];
	48 -> 25 [label="S"];
	26 [label="",shape=point,color=black];
	46 -> 26 [label=" 51918"];
	27 [label="-59381",color=blue];
	31 -> 27 [label="P"];
	28 -> 27 [label="S"];
	28 [label="",shape=point,color=black];
	33 -> 28 [label=" 59521"];
	29 [label="-55831",color=blue];
	48 -> 29 [label="P"];
	30 -> 29 [label="S"];
	30 [label="",shape=point,color=black];
	34 -> 30;
	31 [label="-59083",color=blue];
	32 -> 31 [label="P"];
	66 -> 31 [label="S"];
	32 [label="-57739",color=blue];
	51 -> 32 [label="P"];
	33 -> 32 [label="S"];
	33 [label="",shape=point,color=black];
	45 -> 33 [label=" 58784, 58493"];
	34 [label="-59465",color=blue];
	35 -> 34 [label="P"];
	66 -> 34 [label="S"];
	35 [label="-57672",color=blue];
	79 -> 35 [label="P"];
	48 -> 35 [label="S"];
	37 [label="-58178",color=blue];
	70 -> 37 [label="P"];
	38 -> 37 [label="S"];
	38 [label="",shape=point,color=black];
	41 -> 38 [label=" 58998"];
	40 [label="-56651",color=blue];
	61 -> 40 [label="P"];
	42 -> 40 [label="S"];
	41 [label="-57671",color=blue];
	42 -> 41 [label="P"];
	43 -> 41 [label="S"];
	42 [label="",shape=point,color=black];
	47 -> 42;
	43 [label="-58644",color=blue];
	46 -> 43 [label="P"];
	64 -> 43 [label="S"];
	45 [label="-57877",color=blue];
	49 -> 45 [label="P"];
	46 -> 45 [label="S"];
	46 [label="",shape=point,color=black];
	63 -> 46 [label=" 58606"];
	47 [label="-57877",color=blue];
	67 -> 47 [label="P"];
	48 -> 47 [label="S"];
	48 [label="",shape=point,color=black];
	50 -> 48 [label=" 58447"];
	49 [label="-57672",color=blue];
	51 -> 49 [label="P"];
	50 -> 49 [label="S"];
	50 [label="",shape=point,color=black];
	55 -> 50 [label=" 57739"];
	51 [label="",shape=point,color=black];
	52 -> 51 [label=" 56572, 54679,\l 54604, 54031,\l 53551, 53509,\l 52214, 51535,\l 50951"];
	52 [label="-54335",color=blue];
	53 -> 52 [label="P"];
	56 -> 52 [label="S"];
	53 [label="-53812",color=blue];
	58 -> 53 [label="P"];
	63 -> 53 [label="S"];
	55 [label="-55188",color=blue];
	79 -> 55 [label="P"];
	57 -> 55 [label="S"];
	56 [label="-56273",color=blue];
	57 -> 56 [label="P"];
	61 -> 56 [label="S"];
	57 [label="",shape=point,color=black];
	62 -> 57 [label=" 55690"];
	58 [label="-53150",color=blue];
	63 -> 58 [label="P"];
	79 -> 58 [label="S"];
	61 [label="",shape=point,color=black];
	75 -> 61 [label=" 56939, 56599"];
	62 [label="-55228",color=blue];
	68 -> 62 [label="P"];
	63 -> 62 [label="S"];
	63 [label="",shape=point,color=black,shape=doublecircle,width=0.1,height=0.1];
	64 -> 63 [label=" 59406, 58897,\l 58177"];
	64 [label="",shape=point,color=black,shape=doublecircle,width=0.1,height=0.1];
	66 -> 64 [label=" 59496, 59380"];
	66 [label="",shape=point,color=black,shape=doublecircle,width=0.1,height=0.1];
	69 -> 66;
	67 [label="-55188",color=blue];
	73 -> 67 [label="P"];
	68 -> 67 [label="S"];
	68 [label="",shape=point,color=black];
	72 -> 68 [label=" 55189"];
	69 [label="-51525",color=blue];
	79 -> 69 [label="P"];
	70 -> 69 [label="S"];
	70 [label="",shape=point,color=black,shape=doublecircle,width=0.1,height=0.1];
	71 -> 70 [label=" 57671, 55188,\l 53812, 53034,\l 51973"];
	71 [label="-55179",color=blue];
	73 -> 71 [label="P"];
	72 -> 71 [label="S"];
	72 [label="",shape=point,color=black,shape=doublecircle,width=0.1,height=0.1];
	74 -> 72 [label=" 57712, 57313,\l 55272, 55228"];
	73 [label="",shape=point,color=black];
	77 -> 73 [label=" 51525"];
	74 [label="-55179",color=blue];
	80 -> 74 [label="P"];
	75 -> 74 [label="S"];
	75 [label="",shape=point,color=black,shape=doublecircle,width=0.1,height=0.1];
	77 -> 75 [label=" 57447, 56128,\l 55179"];
	77 [label="",shape=point,color=black,shape=doublecircle,width=0.1,height=0.1];
	79 -> 77 [label=" 54130, 53799,\l 52032, 51313"];
	79 [label="",shape=point,color=black,shape=doublecircle,width=0.1,height=0.1];
	80 -> 79 [label=" 54985"];
	80 [label="",shape=point,color=black,shape=doublecircle,width=0.1,height=0.1];
	subgraph cluster0 {label="Malaysian"; labelloc = "b"; 5; 6; 7;}
	subgraph cluster1 {label="N.American"; labelloc = "b"; 11; 12;}
	subgraph cluster2 {label="Sake"; labelloc = "b"; 2; 8; 9;}
	subgraph cluster3 {label="W.African"; labelloc = "b"; 1; 4;}
	subgraph cluster4 {label="Wine/European"; labelloc = "b"; 0; 3; 10;}
	{ rank = same ; 0; 1; 2; 3; 4; 5; 6; 7; 8; 9; 10; 11; 12; }
}
